# Supplementary material for: Residue Levels of Pesticides on Fruits for Use in Wildlife Risk Assessments
Source: Integr Environ Assess Manag. 2020 Oct 21;17(3):552–61. doi: 10.1002/ieam.4345 (PMC8246968; doi:10.1002/ieam.4345)
Supplement: Supplementary file 1 — Supporting information. [file IEAM-17-552-s001.xlsx]

## Sheet: Grapes
Trial #	Compound #	Indication (H, I, F)	Year of trial	Country	Regulatory Zone	Crop	Method of treatment	Growth stage last treatment	AR last treatment (kg as/ha)	No applications	C after last treatment (DALT0)	Cmax	RUD
1	4	F	2009	Italy	SEU	Grapes	Spray	89	0.3	1	1.1		3.66667
2	4	F	2009	France South	SEU	Grapes	Spray	85	0.3	1	0.2		0.666667
3	4	F	2009	Italy	SEU	Grapes	Spray	85	0.3	1	0.65		2.16667
4	4	F	2008	France South	SEU	Grapes	Spray	89	0.3	1	0.22		0.733333
5	4	F	2009	France South	SEU	Grapes	Spray	89	0.3	1	0.62		2.06667
6	4	F	2009	Spain	SEU	Grapes	Spray	89	0.3	1	0.9		3
7	4	F	2009	Portugal	SEU	Grapes	Spray	79	0.3	1	0.23	0.27	0.9
8	4	F	2008	Italy	SEU	Grapes	Spray	89	0.3	1	0.53	0.65	2.16667
9	4	F	2008	France North	CEU	Grapes	Spray	89	0.3	1	0.32	0.38	1.26667
10	4	F	2008	Germany	CEU	Grapes	Spray	89	0.3	1	0.45		1.5
11	4	F	2009	France North	CEU	Grapes	Spray	89	0.3	1	0.51		1.7
12	4	F	2009	Germany	CEU	Grapes	Spray	89	0.3	1	0.7	0.82	2.73333
13	4	F	2009	Germany	CEU	Grapes	Spray	89	0.3	1	0.98		3.26667
14	4	F	2009	France North	CEU	Grapes	Spray	85	0.3	1	0.31		1.03333
15	4	F	2009	France North	CEU	Grapes	Spray	89	0.318	1	0.85		2.67296
16	4	F	2009	Germany	CEU	Grapes	Spray	89	0.3	1	0.5		1.66667
17	5	I	1998	Portugal	SEU	Grapes	Spray	81	0.096	1	0.14		1.45833
18	5	I	1998	Italy	SEU	Grapes	Spray	79	0.096	1	0.17		1.77083
19	5	I	1998	Greece	SEU	Grapes	Spray	87	0.096	1	0.07		0.729167
20	5	I	1998	Spain	SEU	Grapes	Spray	85	0.096	1	0.09		0.9375
21	5	I	1998	France North	CEU	Grapes	Spray	83	0.096	1	0.07		0.729167
22	5	I	1998	France North	CEU	Grapes	Spray	83	0.096	1	0.18		1.875
23	5	I	1998	Germany	CEU	Grapes	Spray	81	0.144	1	0.06		0.416667
24	5	I	1998	Germany	CEU	Grapes	Spray	85	0.144	1	0.07		0.486111
25	5	I	1999	Germany	CEU	Grapes	Spray	85	0.096	1	0.06		0.625
26	5	I	1999	France North	CEU	Grapes	Spray	79	0.096	1	0.14		1.45833
27	5	I	1999	Germany	CEU	Grapes	Spray	81	0.096	1	0.08		0.833333
28	5	I	1999	France North	CEU	Grapes	Spray	81	0.096	1	0.09		0.9375
29	5	I	1999	Germany	CEU	Grapes	Spray	85	0.096	1	0.1		1.04167
30	5	I	1999	France North	CEU	Grapes	Spray	79	0.096	1	0.09		0.9375
31	5	I	1998	France South	SEU	Grapes	Spray	81	0.096	1	0.05		0.520833
32	5	I	1998	Italy	SEU	Grapes	Spray	85	0.096	1	0.13		1.35417
33	5	I	1999	Greece	SEU	Grapes	Spray	85	0.096	1	0.15		1.5625
34	7	I	1999	Portugal	SEU	Grapes	Spray	89	0.1	1	0.29		2.9
35	7	I	1999	Portugal	SEU	Grapes	Spray	89	0.1	1	0.11		1.1
36	7	I	1999	Spain	SEU	Grapes	Spray	86	0.1	1	0.02		0.2
37	7	I	1999	Italy	SEU	Grapes	Spray	86	0.1	1	0.03		0.3
38	2	F	2002	Spain	SEU	Grapes	Spray	81	0.6	1	0.18	0.19	0.316667
39	2	F	2002	Spain	SEU	Grapes	Spray	79	0.6	1	0.53		0.883333
40	2	F	2002	Spain	SEU	Grapes	Spray	81	0.6	1	0.23	0.24	0.4
41	2	F	2002	Germany	CEU	Grapes	Spray	83	0.6	1	0.38	0.41	0.683333
42	2	F	2002	Germany	CEU	Grapes	Spray	79	0.6	1	0.85		1.41667
43	2	F	2002	France	CEU	Grapes	Spray	79	0.6	1	1.26		2.1
44	2	F	2002	France	CEU	Grapes	Spray	83	0.6	1	0.26	0.26	0.433333
45	2	F	2002	France	SEU	Grapes	Spray	81	0.6	1	1.14		1.9
46	2	F	2002	Italy	SEU	Grapes	Spray	83	0.6	1	1.96		3.26667
47	2	F	2003	Spain	SEU	Grapes	Spray	79	0.6	1	0.397	0.496	0.826667
48	2	F	2003	Spain	SEU	Grapes	Spray	81	0.6	1	0.222	0.283	0.471667
49	2	F	2003	Germany	CEU	Grapes	Spray	85	0.6	1	0.193	0.243	0.405
50	2	F	2003	Germany	CEU	Grapes	Spray	83	0.6	1	0.785	1.029	1.715
51	2	F	2003	France	CEU	Grapes	Spray	83	0.6	1	0.647	0.784	1.30667
52	2	F	2003	France	SEU	Grapes	Spray	85	0.6	1	0.693	0.777	1.295
53	2	F	2003	France	CEU	Grapes	Spray	83	0.6	1	0.802		1.33667
54	2	F	2003	Italy	SEU	Grapes	Spray	83	0.6	1	0.981		1.635
55	3	F	2010	Spain	SEU	Grapes	Spray	79	0.225	1	0.42		1.86667
56	3	F	2010	Spain	SEU	Grapes	Spray	79	0.225	1	1.2		5.33333
57	3	F	2010	Italy	SEU	Grapes	Spray	79	0.225	1	0.3		1.33333
58	3	F	2010	Greece	SEU	Grapes	Spray	79	0.225	1	0.74		3.28889
59	4	F	2001	Germany	CEU	Grapes	Spray	85	1	1	1.6		1.6
60	4	F	2001	Germany	CEU	Grapes	Spray	85	1	1	2		2
61	4	F	2001	France	CEU	Grapes	Spray	85	1	1	1		1
62	4	F	2001	France	SEU	Grapes	Spray	83	1	1	1.7	1.7	1.7
63	4	F	2001	France	SEU	Grapes	Spray	83	1	1	1.1		1.1
64	4	F	2001	Spain	SEU	Grapes	Spray	81	1	1	0.72		0.72
65	4	F	2001	Spain	SEU	Grapes	Spray	85	1	1	1.4		1.4
66	4	F	2001	France	SEU	Grapes	Spray	85	1	1	1.6		1.6
67	4	F	2001	Italy	SEU	Grapes	Spray	81	1	1	0.91		0.91
68	4	F	2001	Italy	SEU	Grapes	Spray	83	1	1	2.5		2.5
69	4	F	2002	Germany	CEU	Grapes	Spray	83	1	1	0.97		0.97
70	4	F	2002	France	CEU	Grapes	Spray	85	1	1	1.3		1.3
71	4	F	2002	France	CEU	Grapes	Spray	85	1	1	0.05	1.1	1.1
72	4	F	2002	France	CEU	Grapes	Spray	85	1	1	0.85		0.85
73	1	I	2005	Spain	SEU	Grapes	Spray	89	0.0528	1	0.039		0.738636
74	1	I	2005	Germany	CEU	Grapes	Spray	89	0.05176	1	0.094	0.12	2.31839
75	1	I	2005	France	SEU	Grapes	Spray	89	0.03464	1	0.009	0.019	0.548499
76	1	I	2005	France	CEU	Grapes	Spray	89	0.05176	1	0.034		0.656878
77	1	I	2005	France	CEU	Grapes	Spray	89	0.03444	1	0.029		0.842044
78	1	I	2005	Italy	SEU	Grapes	Spray	89	0.05218	1	0.25		4.79111
79	1	I	2006	Spain	SEU	Grapes	Spray	86	0.05259	1	0.011	0.057	1.08386
80	1	I	2006	Italy	SEU	Grapes	Spray	89	0.05218	1	0.21		4.02453
81	1	I	2006	France	SEU	Grapes	Spray	89	0.04132	1	0.045		1.08906
82	1	I	2006	France	CEU	Grapes	Spray	89	0.0528	1	0.055	0.058	1.09848
83	8	F	2011	Spain	SEU	Grapes	Spray	85	0.2	1	1.09		5.45
84	9	F	2011	Spain	SEU	Grapes	Spray	81	0.15	1	0.772		5.14667
85	9	F	2010	Italy	SEU	Grapes	Spray	85	0.3128	1	0.84		2.68542
86	9	F	2010	Italy	SEU	Grapes	Spray	85	0.30946	1	0.75		2.42358
87	10	I	2015	France North	CEU	Grapes	Spray	89	0.088	1	0.16		1.81818
88	10	I	2015	France North	CEU	Grapes	Spray	90	0.09	1	0.15		1.66667
89	10	I	2015	France North	CEU	Grapes	Spray	90	0.09	1	0.14		1.55556
90	10	I	2015	France North	CEU	Grapes	Spray	95	0.095	1	0.07		0.736842
91	10	I	2015	France North	CEU	Grapes	Spray	93	0.093	1	0.08		0.860215
92	10	I	2015	France North	CEU	Grapes	Spray	94	0.094	1	0.07		0.744681
93	10	I	2015	Germany	CEU	Grapes	Spray	91	0.091	1	0.12		1.31868
94	10	I	2015	Germany	CEU	Grapes	Spray	92	0.092	1	0.16		1.73913
95	10	I	2014	France South	SEU	Grapes	Spray	89	0.093	1	0.1		1.07527
96	10	I	2014	France South	SEU	Grapes	Spray	87	0.099	1	0.18		1.81818
97	10	I	2014	Italy	SEU	Grapes	Spray	85	0.093	1	0.1		1.07527
98	10	I	2014	Spain	SEU	Grapes	Spray	85	0.091	1	0.19		2.08791
											Number of trials = residue values (n)		98
											Mean RUD		1.56875
											standard deviation		1.08623
											Maximum		5.45
											90th percentile		2.93
											Median		1.31267
											Minimum		0.2

## Sheet: Other berries
Trial #	Compound #	Indication (H, I, F)	Year of trial	Country	Regulatory Zone	Crop	Method of treatment	Growth stage last treatment	AR last treatment (kg as/ha)	No applications	C after last treatment (DALT0)	Cmax	RUD
1	1	I	2005	France, north	CEU	Currant, black	Spray	85	0.0125	3	0.07		5.6
2	1	I	2005	Germany	CEU	Currant, black	Spray	85	0.0125	3	0.05		4
3	1	I	2005	UK	CEU	Currant, black	Spray	85	0.0125	3	0.03		2.4
4	1	I	2011	Germany	CEU	Currant, black	Spray	87	0.02	3	0.09		4.5
5	1	I	2011	France, north	CEU	Currant, black	Spray	85	0.019	3	0.06		3.15789
6	1	I	2011	France, south	SEU	Currant, black	Spray	85	0.02	3	0.06		3
7	1	I	2011	Italy	SEU	Currant, red	Spray	85	0.02	3	0.04		2
8	1	I	2009	Germany	CEU	Raspberries	Spray	87	0.013	3	0.06		4.61538
9	1	I	2010	France, north	CEU	Raspberries	Spray	85	0.0129	3	0.02		1.55039
10	1	I	2010	Spain	SEU	Raspberries	Spray	87	0.0127	3	0.02		1.5748
11	1	I	2010	Italy	SEU	Raspberries	Spray	87	0.0129	3	0.02		1.55039
12	1	I	2002	Italy	SEU	Raspberries	Spray	81	0.0111	3	0.06		5.40541
13	1	I	2002	France, south	SEU	Raspberries	Spray	76	0.0111	3	0.13		11.7117
14	1	I	2002	France, south	SEU	Raspberries	Spray	89	0.0111	3	0.11		9.90991
15	2	F	1996	UK	CEU	Currant, black	Spray	87	1	4	7		7
16	2	F	1996	Germany	CEU	Currant, black	Spray	85	1	4	6.7		6.7
17	2	F	1996	Germany	CEU	Currant, black	Spray	86	1	4	3.5		3.5
18	2	F	1996	UK	CEU	Currant, black	Spray	86	1	4	2.1		2.1
19	2	F	1996	Germany	CEU	Raspberries	Spray	87	1	4	5.5		5.5
20	2	F	1999	Germany	CEU	Raspberries	Spray	85	1	4	8.9		8.9
21	2	F	1999	UK	CEU	Raspberries	Spray	87	1	4	3.4	3.6	3.6
22	3	I	2015	France, south	SEU	Raspberries	Spray	89	0.2	2	1.5		7.5
23	3	I	2015	France, south	SEU	Raspberries	Spray	85	0.2	2	1		5
24	3	I	2015	Spain	SEU	Raspberries	Spray	87	0.2	2	0.92		4.6
25	3	I	2015	Spain	SEU	Raspberries	Spray	85	0.2	2	0.31	0.42	2.1
26	3	I	2015	Germany	CEU	Raspberries	Spray	87	0.2	2	1.9		9.5
27	3	I	2015	Germany	CEU	Raspberries	Spray	85	0.2	2	0.5		2.5
28	3	I	2010	Germany	CEU	Currant, black	Spray	81	0.2	2	1.98		9.9
29	3	I	2010	Germany	CEU	Currant, black	Spray	85	0.2	2	0.75		3.75
30	3	I	2010	Germany	CEU	Currant, black	Spray	86	0.2	2	0.85		4.25
31	3	I	2010	Germany	CEU	Currant, black	Spray	79	0.2	2	1.18		5.9
32	3	I	2015	France, south	SEU	Currant, black	Spray	87	0.2	2	0.89		4.45
33	3	I	2015	Spain	SEU	Currant, black	Spray	87	0.2	2	0.48		2.4
34	3	I	2015	France, south	SEU	Currant, red	Spray	85	0.2	2	3.2	4.4	22
35	3	I	2015	Spain	SEU	Currant, red	Spray	87	0.2	2	0.29		1.45
36	4	F	2000	Germany	CEU	Raspberries	Spray	89	0.8	3	5.141		6.42625
37	4	F	2000	Germany	CEU	Raspberries	Spray	81	0.8	3	3.92		4.9
38	4	F	1999	Germany	CEU	Raspberries	Spray	89	0.8	3	4.647		5.80875
39	4	F	1999	Germany	CEU	Raspberries	Spray	89	0.8	3	4.415		5.51875
40	4	F	1999	Germany	CEU	Raspberries	Spray	79	0.8	3	20.166		25.2075
41	5	I	2003	Germany	CEU	Currant, black	Spray	77	0.096	1	1.8	0.44	4.58333
42	5	I	2003	Germany	CEU	Currant, black	Spray	85	0.096	1	0.08		0.833333
43	6	F	2003	Germany	CEU	Currant, black	Spray	87	0.3	3	0.47		1.56667
44	6	F	1998	UK	CEU	Currant, black	Spray	85	0.3	3	0.82		2.73333
45	6	F	1997	Germany	CEU	Gooseberry	Spray	85	0.3	3	0.51		1.7
46	6	F	1998	UK	CEU	Gooseberry	Spray	78	0.3	3	0.59		1.96667
47	7	I	2005	Italy	SEU	Raspberries	Spray	-	0.12	2	0.56		4.66667
48	7	I	2005	Italy	SEU	Raspberries	Spray	-	0.12	2	0.7		5.83333
49	7	I	2000	Belgium	CEU	Currant, black	Spray	83	0.12	3	0.38		3.16667
50	7	I	2000	UK	CEU	Currant, black	Spray	88	0.12	3	0.13		1.08333
51	7	I	2001	UK	CEU	Currant, black	Spray	88	0.12	3	0.43		3.58333
52	7	I	2001	Germany	CEU	Currant, black	Spray	85	0.12	3	0.19		1.58333
53	7	I	2000	Germany	CEU	Currant, red	Spray	87	0.12	3	0.28		2.33333
54	7	I	2000	Germany	CEU	Currant, red	Spray	85	0.12	3	0.91		7.58333
55	7	I	2001	Belgium	CEU	Currant, red	Spray	85	0.12	3	0.19		1.58333
56	7	I	2001	Germany	CEU	Currant, red	Spray	85	0.12	3	0.24		2
57	7	I	2002	Germany	CEU	Raspberries	Spray	83	0.12	3	0.76		6.33333
58	7	I	2002	Germany	CEU	Raspberries	Spray	81	0.12	3	0.36		3
59	7	I	2002	UK	CEU	Raspberries	Spray	87	0.12	3	0.49		4.08333
60	7	I	2002	UK	CEU	Raspberries	Spray	86	0.12	3	0.27		2.25
61	7	I	2001	Germany	CEU	Raspberries	Spray	85	0.12	3	0.34		2.83333
62	7	I	2001	Germany	CEU	Raspberries	Spray	85	0.12	3	0.81		6.75
63	7	I	2001	UK	CEU	Raspberries	Spray	86	0.12	3	0.55		4.58333
64	7	I	2001	UK	CEU	Raspberries	Spray	85	0.12	3	0.29		2.41667
65	8	F	2003	Netherlands	CEU	Currant, black	Spray	87	0.075	4	0.41		5.46667
66	8	F	2002	UK	CEU	Currant, black	Spray	86	0.075	4	0.46		6.13333
67	8	F	2002	Germany	CEU	Currant, black	Spray	83	0.075	4	0.4		5.33333
68	8	F	2002	UK	CEU	Currant, black	Spray	86	0.075	4	0.64		8.53333
69	8	F	2002	Netherlands	CEU	Currant, black	Spray	87	0.075	4	0.46		6.13333
70	8	F	2002	Germany	CEU	Currant, black	Spray	83	0.075	4	0.59		7.86667
71	8	F	2002	Netherlands	CEU	Currant, black	Spray	86	0.075	4	0.48		6.4
72	9	F	2015	France, south	SEU	Raspberries	Spray	89	0.2	2	1		5
73	9	F	2015	France, south	SEU	Raspberries	Spray	85	0.2	2	0.89		4.45
74	9	F	2015	Spain	SEU	Raspberries	Spray	87	0.2	2	0.72		3.6
75	9	F	2015	Spain	SEU	Raspberries	Spray	85	0.2	2	0.34		1.7
76	9	F	2003	Germany	CEU	Currant, black	Spray	85	0.25	2	0.42		1.68
77	9	F	2003	UK	CEU	Currant, black	Spray	85	0.25	2	0.77		3.08
78	9	F	2003	Germany	CEU	Currant, black	Spray	87	0.25	2	0.24		0.96
79	9	F	2003	United Kingdom	CEU	Currant, black	Spray	85	0.25	2	0.59		2.36
80	9	F	2002	Germany	CEU	Currant, black	Spray	83	0.25	3	1.6		6.4
81	9	F	2002	Germany	CEU	Currant, black	Spray	83	0.25	3	1.7		6.8
82	9	F	2002	United Kingdom	CEU	Currant, black	Spray	86	0.25	3	1.1		4.4
83	9	F	2002	United Kingdom	CEU	Currant, black	Spray	87	0.25	3	0.97		3.88
84	9	F	2003	Germany	CEU	Currant, black	Spray	85	0.25	3	0.99		3.96
85	9	F	2003	Germany	CEU	Currant, black	Spray	87	0.25	3	0.69		2.76
86	9	F	2015	France, south	SEU	Currant, black	Spray	87	0.2	2	1.2		6
87	9	F	2015	Spain	SEU	Currant, black	Spray	87	0.2	2	0.56		2.8
88	9	F	2015	France, south	SEU	Currant, red	Spray	85	0.2	2	2.9		14.5
89	9	F	2015	Spain	SEU	Currant, red	Spray	87	0.2	2	0.3		1.5
90	1	F	2005	Denmark	CEU	Raspberry (Red)	Foliar spray	81	0.1	2	0.086		0.86
91	1	F	2005	Spain	SEU	Raspberry (Red)	Foliar spray	85	0.1	2	0.349		3.49
92	1	F	2005	France	SEU	Raspberry (Red)	Foliar spray	85	0.1	2	0.109	0.281	2.81
93	1	F	2005	Italy	SEU	Raspberry (Red)	Foliar spray	89	0.1	2	0.724		7.24
94	1	F	2005	United Kingdom	CEU	Raspberry (Red)	Foliar spray	79	0.1	2	0.622		6.22
95	1	F	2006	Spain	SEU	Raspberry (Red)	Foliar spray	83	0.1	2	0.0679		0.679
96	1	F	2006	Germany	CEU	Raspberry (Red)	Foliar spray	87	0.1	2	0.382		3.82
97	1	F	2006	United Kingdom	CEU	Raspberry (Red)	Foliar spray	85	0.1	2	0.597		5.97
98	2	F	2005	Denmark	CEU	Raspberry (Red)	Foliar spray	81	0.4	2	0.278		0.695
99	2	F	2005	Spain	SEU	Raspberry (Red)	Foliar spray	85	0.4	2	1.88		4.7
100	2	F	2005	France	SEU	Raspberry (Red)	Foliar spray	85	0.4	2	0.666	1.776	4.44
101	2	F	2005	Italy	SEU	Raspberry (Red)	Foliar spray	89	0.4	2	2.958		7.395
102	2	F	2005	United Kingdom	CEU	Raspberry (Red)	Foliar spray	79	0.4	2	2.615		6.5375
103	2	F	2005	Denmark	CEU	Currant (Black)	Foliar spray	85	0.4	2	2.143	2.519	6.2975
104	2	F	2005	France	SEU	Currant (Black)	Foliar spray	85	0.4	2	2.9	3.873	9.6825
105	2	F	2005	Italy	SEU	Currant (Black)	Foliar spray	87	0.4	2	1.427	2.789	6.9725
106	2	F	2005	United Kingdom	CEU	Currant (Black)	Foliar spray	85	0.4	2	1.285		3.2125
107	2	F	2006	France	SEU	Currant (Black)	Foliar spray	85	0.4	2	3.7		9.25
108	2	F	2006	France	SEU	Currant (Black)	Foliar spray	87	0.4	2	2.86		7.15
109	2	F	2006	Italy	SEU	Currant (Black)	Foliar spray	87	0.4	2	1.84		4.6
110	2	F	2006	United Kingdom	CEU	Currant (Black)	Foliar spray	87	0.4	2	5.84		14.6
111	2	F	2006	Spain	SEU	Raspberry (Red)	Foliar spray	83	0.4	2	0.289		0.7225
112	2	F	2006	Germany	CEU	Raspberry (Red)	Foliar spray	87	0.4	2	1.59		3.975
113	2	F	2006	United Kingdom	CEU	Raspberry (Red)	Foliar spray	85	0.4	2	2.17		5.425
114	1	F	2006	France	SEU	Currant (Black)	Foliar spray	85	0.1	2	0.935		9.35
115	1	F	2006	France	SEU	Currant (Black)	Foliar spray	87	0.1	2	0.699		6.99
116	1	F	2006	Italy	SEU	Currant (Black)	Foliar spray	87	0.1	2	0.568		5.68
117	1	F	2006	United Kingdom	CEU	Currant (Black)	Foliar spray	87	0.1	2	1.42		14.2
118	1	F	2005	Denmark	CEU	Currant (Black)	Foliar spray	85	0.1	2	0.641		6.41
119	1	F	2005	France	SEU	Currant (Black)	Foliar spray	85	0.1	2	0.872	0.985	9.85
120	1	F	2005	Italy	SEU	Currant (Black)	Foliar spray	87	0.1	2	0.392	0.636	6.36
121	1	F	2005	United Kingdom	CEU	Currant (Black)	Foliar spray	85	0.1	2	0.323		3.23
122	1	I	2011	Hungary	CEU	Currant, black	Spray	85-86	0.0135	2	0.237		17.5556
123	1	I	2011	Poland	CEU	Currant, black	Spray	85-86	0.0135	2	0.012		0.888889
124	2	F	2012	Poland	CEU	Currant, black	Spray	87	0.374	4	1.1		2.94118
125	2	F	2012	France, south	SEU	Currant, red	Spray	87	0.378	4	1.6		4.2328
126	2	F	2012	France, south	SEU	Currant, red	Spray	87	0.365	4	2.9		7.94521
127	2	F	2012	Spain	SEU	Currant, black	Spray	85-87	0.361	4	0.26		0.720222
128	2	F	2012	France, north	CEU	Currant, red	Spray	85	0.36	4	0.37		1.02778
129	2	F	2012	Italy	SEU	Gooseberry	Spray	85	0.378	4	2.8		7.40741
130	2	F	2011	France, south	SEU	Currant, red	Spray	87	0.4129	4	0.55		1.33204
131	2	F	2011	France, north	CEU	Currant, black	Spray	89	0.3868	4	0.71		1.83557
132	2	F	2011	Poland	CEU	Currant, black	Spray	86	0.4105	4	0.17		0.414129
133	2	F	2011	Belgium	CEU	Currant, red	Spray	87	0.4208	4	0.9		2.13878
134	2	F	2011	France, south	SEU	Raspberry	Spray	87	0.40041	4	1.9		4.74514
135	2	F	2011	Spain	SEU	Raspberry	Spray	85-87	0.40013	4	0.29		0.724764
136	2	F	2011	Poland	CEU	Raspberry	Spray	83	0.39415	4	0.14		0.355195
137	2	F	2011	France, north	CEU	Raspberries (covered)	Spray	89	0.40966	4	0.7		1.70873
138	2	F	2011	Belgium	CEU	Raspberries (covered)	Spray	81	0.41619	4	0.43		1.03318
139	2	F	2012	Spain	SEU	Raspberry	Spray	81-85	0.3784	4	0.28		0.739958
140	2	F	2012	France, north	CEU	Raspberry	Spray	87-89	0.3784	4	0.4		1.05708
141	2	F	2012	Poland	CEU	Raspberry	Spray	81	0.3748	4	0.59		1.57417
142	2	F	2012	France, north	CEU	Raspberries (covered)	Spray	81	0.3733	4	0.92		2.46451
143	3	F	2009	Netherlands	CEU	Raspberries (covered)	Spray	-	1.5	5	3.54		2.36
144	3	F	2008	Netherlands	CEU	Raspberries (covered)	Spray	-	1.5	5	6.02		4.01333
145	3	F	2008	Netherlands	CEU	Raspberries (covered)	Spray	-	1.5	5	6.73		4.48667
146	3	F	2008	Netherlands	CEU	Raspberries	Spray	-	1.5	5	13.36		8.90667
147	3	F	2008	Netherlands	CEU	Currant, red (covered)	Spray	-	1.5	5	2.77		1.84667
148	3	F	2008	Netherlands	CEU	Currant, red (covered)	Spray	-	1.5	5	7.23		4.82
149	3	F	2008	Netherlands	CEU	Currant, red (covered)	Spray	-	1.5	5	4.32		2.88
150	3	F	2008	Netherlands	CEU	Currant, red (covered)	Spray	-	1.5	5	7.46		4.97333
151	3	F	2008	Netherlands	CEU	Currant, red (covered)	Spray	-	1.5	5	2.83		1.88667
152	3	F	2008	Netherlands	CEU	Currant, red	Spray	-	1.5	5	5.23		3.48667
153	3	F	2008	Netherlands	CEU	Currant, red	Spray	-	1.5	5	11.59		7.72667
154	1	F	2000	Germany	CEU	Raspberry	Spray	BBCH 81-85	0.25	2	2.9		11.6
155	1	F	2000	Germany	CEU	Raspberry	Spray	BBCH 81-85	0.25	2	2.3		9.2
156	1	F	2001	United Kingdom	CEU	Raspberry	Spray	Ripe fruit	0.25	2	1.1		4.4
157	1	F	2001	United Kingdom	CEU	Raspberry	Spray	Ripe fruit	0.25	2	1.2		4.8
158	1	F	2009	Italy	SEU	Raspberry	Spray	BBCH 75-85	0.25	2	0.79		3.16
159	1	F	2011	France, south	SEU	Raspberry	Spray	BBCH 85	0.22	2	1.3		5.90909
160	2	F	2004	Germany	CEU	Raspberry	Spray	BBCH 85-87	0.375	3	2		5.33333
161	2	F	2004	Germany	CEU	Raspberry	Spray	BBCH 86	0.375	3	1.8		4.8
162	2	F	2005	Italy	SEU	Raspberry	Spray	BBCH 85-87	0.375	3	1.71		4.56
163	2	F	2005	Italy	SEU	Raspberry	Spray	BBCH 67-85	0.375	3	0.34		0.906667
164	2	F	2000	Germany	CEU	Raspberry	Spray	BBCH 81	0.375	3	0.95		2.53333
165	2	F	2000	Germany	CEU	Raspberry	Spray	BBCH 75 - 80	0.375	3	2.25		6
166	2	F	1999	Germany	CEU	Raspberry	Spray	BBCH 81	0.375	3	1.86		4.96
167	2	F	1999	Germany	CEU	Raspberry	Spray	BBCH 80	0.375	3	4.67		12.4533
168	3	F	2009	France, north	CEU	Raspberry	Spray	BBCH 75 - 76	0.125	2	0.72		5.76
169	3	F	2009	United Kingdom	CEU	Raspberry	Spray	BBCH 85	0.125	2	1.2		9.6
170	3	F	2009	United Kingdom	CEU	Raspberry	Spray	BBCH 85	0.125	2	1.2		9.6
171	3	F	2010	United Kingdom	CEU	Raspberry	Spray	BBCH 85	0.125	2	0.61		4.88
172	3	F	2010	France, north	CEU	Raspberry	Spray	BBCH 85	0.125	2	0.48		3.84
173	5	F	2006	France, north	CEU	Blackcurrant	Spray	BBCH 81	0.025	4	0.12		4.8
174	5	F	2006	France, north	CEU	Blackcurrant	Spray	BBCH 81	0.025	4	0.18		7.2
175	5	F	2005	France, north	CEU	Blackcurrant	Spray	BBCH 85	0.025	4	0.14		5.6
176	5	F	2005	France, north	CEU	Blackcurrant	Spray	BBCH 85	0.025	4	0.17		6.8
177	6	F	2008	Italy	SEU	Red Currant - Berries	Broadcast / Foliar / FOX F 320 Boom Sprayer	BBCH.87	0.05656	4	0.21		3.71287
178	6	F	1991	United Kingdom	CEU	Blackcurrant - Whole fruit	Broadcast / Foliar / Fox Motori Knapsack Sprayer	BBCH.88	0.09	5	0.723		8.03333
179	6	F	1991	United Kingdom	CEU	Blackcurrant - Whole fruit	Broadcast / Foliar / Fox Motori Knapsack Sprayer	BBCH.88	0.09	5	0.568		6.31111
180	6	F	1991	United Kingdom	CEU	Blackcurrant - Whole fruit	Broadcast / Foliar / Fox Motori Knapsack Sprayer	BBCH.88	0.09	5	0.515		5.72222
											Number of trials = residue values (n)		180
											Mean RUD		4.96501
											standard deviation		3.61469
											Maximum		25.2075
											90th percentile		9.205
											Median		4.53
											Minimum		0.355195

## Sheet: Gourds
Trial #	Compound #	Indication (H, I, F)	Year of trial	Country	Regulatory Zone	Crop	Method of treatment	Growth stage last treatment	AR last treatment (kg as/ha)	No applications	C after last treatment (DALT0)	Cmax	RUD
1	1	F	2009	Spain	SEU	Cucumber	Spray	74	0.7	3	0.14	0.22	0.314286
2	1	F	2009	Spain	SEU	Cucumber	Spray	87	0.7	3	0.22		0.314286
3	1	F	2010	France, south	SEU	Cucumber	Spray	89	0.7	3	0.08	0.13	0.185714
4	1	F	2010	Italy	SEU	Cucumber	Spray	71	0.7	3	0.1		0.142857
5	1	F	2014	Italy	SEU	Cucumber	Spray	73	0.75	3	0.35		0.466667
6	1	F	2014	Spain	SEU	Cucumber	Spray	88	0.75	3	0.28		0.373333
7	1	F	2014	Italy	SEU	Cucumber	Spray	78	0.75	3	0.21		0.28
8	1	F	2014	France, south	SEU	Cucumber	Spray	76	0.75	3	0.42		0.56
9	2	F	2009	Germany	CEU	Cucumber	Spray	73	0.1	1	0.02		0.2
10	2	F	2009	France, north	CEU	Cucumber	Spray	72	0.1	1	0.07		0.7
11	2	F	2005	Germany	CEU	Cucumber	Spray	71	0.1	3	0.14		1.4
12	2	F	2005	Belgium	CEU	Cucumber	Spray	88	0.1	3	0.04		0.4
13	2	F	2005	Germany	CEU	Cucumber	Spray	74	0.1	3	0.08		0.8
14	2	F	2005	Germany	CEU	Cucumber	Spray	77	0.1	3	0.13		1.3
15	2	F	2014	France, south	SEU	Cucumber	Spray	72	0.1	3	0.03		0.3
16	2	F	2014	Italy	SEU	Cucumber	Spray	79	0.1	3	0.049		0.49
17	2	F	2014	Spain	SEU	Cucumber	Spray	75	0.1	3	0.033		0.33
18	2	F	2014	Portugal	SEU	Cucumber	Spray	83	0.1	3	0.07		0.7
19	2	F	2014	France, north	CEU	Cucumber	Spray	85	0.1	3	0.03		0.3
20	2	F	2005	Italy	SEU	Zucchini	Spray	76	0.1	3	0.1		1
21	2	F	2005	Greece	SEU	Zucchini	Spray	81	0.1	3	0.11		1.1
22	2	F	2005	Spain	SEU	Zucchini	Spray	83	0.1	3	0.08		0.8
23	2	F	2005	Italy	SEU	Zucchini	Spray	83	0.1	3	0.14		1.4
24	2	F	2005	Italy	SEU	Melon	Spray	82	0.1	3	0.05		0.5
25	2	F	2005	Spain	SEU	Melon	Spray	81	0.1	3	0.03		0.3
26	2	F	2005	Spain	SEU	Melon	Spray	83	0.1	3	0.1		1
27	2	F	2005	Portugal	SEU	Melon	Spray	81	0.1	3	0.04		0.4
28	2	F	2006	Italy	SEU	Melon	Spray	85	0.1	3	0.03		0.3
29	2	F	2006	Spain	SEU	Melon	Spray	89	0.1	3	0.09		0.9
30	2	F	2006	Portugal	SEU	Melon	Spray	87	0.1	3	0.04		0.4
31	2	F	2006	Greece	SEU	Melon	Spray	88	0.1	3	0.06		0.6
32	3	F	2007	Spain	SEU	Cucumber	Spray	83	0.1	3	0.06		0.6
33	3	F	2007	Italy	SEU	Cucumber	Spray	74	0.1	3	0.07		0.7
34	3	F	2010	France, north	CEU	Cucumber	Spray	74	0.1	3	0.03		0.3
35	3	F	2010	Italy	SEU	Cucumber	Spray	82	0.1	3	0.08		0.8
36	3	F	2010	Spain	SEU	Cucumber	Spray	73	0.1	3	0.08		0.8
37	3	F	2011	Spain	SEU	Cucumber	Spray	72	0.1	2	0.12		1.2
38	3	F	2011	Italy	SEU	Cucumber	Spray	77	0.1	2	0.2		2
39	3	F	2015	France, south	SEU	Zucchini	Spray	73	0.2	2	0.2		1
40	3	F	2015	Italy	SEU	Zucchini	Spray	88	0.2	2	0.12		0.6
41	3	F	2015	Spain	SEU	Zucchini	Spray	87	0.2	2	0.17		0.85
42	3	F	2015	Greece	SEU	Zucchini	Spray	89	0.2	2	0.094		0.47
43	3	F	2007	Greece	SEU	Melon	Spray	88	0.25	2	0.26		1.04
44	3	F	2007	Portugal	SEU	Melon	Spray	82	0.25	2	0.1		0.4
45	3	F	2006	Greece	SEU	Melon	Spray	88	0.3	2	0.42		1.4
46	3	F	2006	France, north	CEU	Melon	Spray	88	0.25	2	0.23		0.92
47	3	F	2006	Germany	CEU	Melon	Spray	85	0.25	2	0.15		0.6
48	3	F	2006	France, south	SEU	Melon	Spray	87	0.25	2	0.07		0.28
49	3	F	2006	Greece	SEU	Melon	Spray	82	0.25	2	0.15		0.6
50	3	F	2006	Spain	SEU	Melon	Spray	81	0.25	2	0.05		0.2
51	3	F	2006	Italy	SEU	Melon	Spray	87	0.25	2	0.13		0.52
52	5	I	2003	Italy	SEU	Melon	Spray	85	0.075	2	0.02		0.266667
53	5	I	2003	France, south	SEU	Melon	Spray	73	0.075	2	0.03		0.4
54	5	I	2003	Spain	SEU	Melon	Spray	88	0.075	2	0.02		0.266667
55	5	I	2003	Portugal	SEU	Melon	Spray	78	0.075	2	0.01		0.133333
56	5	I	2000	Greece	SEU	Melon	Spray	85	0.1	2	0.02		0.2
57	6	F	1998	Belgium	CEU	Cucumber	Spray	79	0.18	8	0.07		0.388889
58	6	F	1998	Germany	CEU	Cucumber	Spray	79	0.18	8	0.12		0.666667
59	6	F	1998	Belgium	CEU	Cucumber	Spray	79	0.18	8	0.06		0.333333
60	6	F	1998	France, north	CEU	Zucchini	Spray	79	0.18	8	0.16		0.888889
61	6	F	1998	Italy	SEU	Melon	Spray	81	0.168	5	0.15		0.892857
62	6	F	1998	France, south	SEU	Melon	Spray	89	0.168	5	0.15		0.892857
63	6	F	1998	Portugal	SEU	Melon	Spray	81	0.168	5	0.13		0.77381
64	6	F	1999	France, south	SEU	Melon	Spray	83	0.168	5	0.05		0.297619
65	6	F	1999	Greece	SEU	Melon	Spray	85	0.168	5	0.07		0.416667
66	6	F	1999	Italy	SEU	Melon	Spray	83	0.168	5	0.1		0.595238
67	6	F	1999	Italy	SEU	Melon	Spray	81	0.168	5	0.08		0.47619
68	6	F	1998	Italy	SEU	Melon	Spray	89	0.168	5	0.06		0.357143
69	7	F	2009	Germany	CEU	Cucumber	Spray	73	1	1	0.16		0.16
70	7	F	2009	Germany	CEU	Cucumber	Spray	73	1	1	0.16		0.16
71	7	F	2009	Germany	CEU	Cucumber	Spray	72	1	1	0.2		0.2
72	7	F	2014	France, south	SEU	Cucumber	Spray	72	1	3	0.42		0.42
73	7	F	2014	Italy	SEU	Cucumber	Spray	79	1	3	0.63		0.63
74	7	F	2014	Spain	SEU	Cucumber	Spray	75	1	3	0.42		0.42
75	7	F	2014	Portugal	SEU	Cucumber	Spray	83	1	3	0.82	1	1
76	7	F	2009	Italy	SEU	Melon	Spray	79	1	2	0.22		0.22
77	7	F	2009	Spain	SEU	Melon	Spray	81	1	2	0.08	0.1	0.1
78	8	F	2007	Spain	SEU	Cucumber	Spray	83	0.1	3	0.05		0.5
79	8	F	2007	Italy	SEU	Cucumber	Spray	74	0.1	3	0.06		0.6
80	8	F	2010	France, north	CEU	Cucumber	Spray	74	0.1	3	0.02	0.03	0.3
81	8	F	2010	Italy	SEU	Cucumber	Spray	82	0.1	3	0.09		0.9
82	8	F	2010	Spain	SEU	Cucumber	Spray	73	0.1	3	0.06		0.6
83	8	F	1997	Italy	SEU	Zucchini	Spray	79	0.125	4	0.16		1.28
84	8	F	2009	Hungary	CEU	Melon	Spray	85	0.15	3	0.03	0.04	0.266667
85	8	F	2009	Hungary	CEU	Melon	Spray	85	0.15	3	0.03		0.2
86	8	F	2009	Germany	CEU	Melon	Spray	89	0.15	3	0.21		1.4
87	8	F	2009	Italy	SEU	Melon	Spray	86	0.15	3	0.04	0.05	0.333333
88	8	F	2009	Italy	SEU	Melon	Spray	81	0.15	3	0.09		0.6
89	8	F	2009	Spain	SEU	Melon	Spray	87	0.15	3	0.09		0.6
90	8	F	2005	Spain	SEU	Melon	Spray	85	0.15	3	0.1		0.666667
91	8	F	2005	Italy	SEU	Melon	Spray	82	0.15	3	0.04		0.266667
92	8	F	2005	France, south	SEU	Melon	Spray	88	0.15	3	0.08		0.533333
93	8	F	2005	Italy	SEU	Melon	Spray	82	0.15	3	0.05		0.333333
94	8	F	2004	Spain	SEU	Melon	Spray	89	0.2	3	0.12		0.6
95	8	F	2004	Greece	SEU	Melon	Spray	82	0.2	3	0.21	0.24	1.2
96	8	F	2004	Italy	SEU	Melon	Spray	84	0.15	3	0.15		1
97	8	F	2004	Italy	SEU	Melon	Spray	82	0.15	3	0.08	0.09	0.6
98	8	F	2006	France, north	CEU	Melon	Spray	85	0.15	3	0.09		0.6
99	8	F	2006	France, north	CEU	Melon	Spray	88	0.15	3	0.09		0.6
100	9	I	2004	Germany	CEU	Cucumber	Spray	75	0.096	2	0.02		0.208333
101	9	I	2004	Germany	CEU	Cucumber	Spray	75	0.096	2	0.03		0.3125
102	9	I	2003	Italy	SEU	Zucchini	Spray	79	0.1	2	0.1		1
103	9	I	2003	Spain	SEU	Zucchini	Spray	85	0.1	2	0.16		1.6
104	9	I	2003	Greece	SEU	Zucchini	Spray	72	0.1	2	0.15		1.5
105	9	I	1996	Greece	SEU	Melon	Spray	73	0.144	3	0.05	0.06	0.416667
106	9	I	1996	Italy	SEU	Melon	Spray	81	0.144	3	0.06		0.416667
107	9	I	2003	Italy	SEU	Melon	Spray	83	0.1	2	0.04		0.4
108	9	I	2003	Portugal	SEU	Melon	Spray	60	0.1	2	0.02		0.2
109	9	I	2003	Italy	SEU	Melon	Spray	79	0.1	2	0.04	0.05	0.5
110	9	I	2003	Spain	SEU	Melon	Spray	87	0.1	2	0.01	0.02	0.2
111	9	I	2000	France, north	CEU	Melon	Spray	85	0.144	3	0.11		0.763889
112	9	I	2000	France, south	SEU	Melon	Spray	89	0.144	3	0.07		0.486111
113	9	I	2000	France, south	SEU	Melon	Spray	82	0.144	3	0.05		0.347222
114	9	I	1996	Spain	SEU	Melon	Spray	81	0.144	3	0		0
115	9	I	1996	Spain	SEU	Melon	Spray	89	0.144	3	0.08		0.555556
116	9	I	2003	Greece	SEU	Melon	Spray	88	0.1	2	0.02		0.2
117	9	I	2003	Spain	SEU	Melon	Spray	88	0.1	2	0		0
118	10	F	1996	Spain	SEU	Melon	Spray	89	0.125	5	0.02		0.16
119	10	F	1996	Spain	SEU	Melon	Spray	87	0.125	5	0.02		0.16
120	10	F	1996	Italy	SEU	Melon	Spray	85	0.125	5	0.14		1.12
121	10	F	2009	Hungary	CEU	Melon	Spray	85	0.075	3	0.01		0.133333
122	10	F	2009	Hungary	CEU	Melon	Spray	85	0.075	3	0.01		0.133333
123	10	F	2009	Germany	CEU	Melon	Spray	89	0.075	3	0.06		0.8
124	10	F	2009	Italy	SEU	Melon	Spray	86	0.075	3	0.01		0.133333
125	10	F	2009	Italy	SEU	Melon	Spray	81	0.075	3	0.03		0.4
126	10	F	2009	Spain	SEU	Melon	Spray	87	0.075	3	0.02		0.266667
127	10	F	2005	Spain	SEU	Melon	Spray	85	0.075	3	0.04		0.533333
128	10	F	2005	Italy	SEU	Melon	Spray	82	0.075	3	0.01		0.133333
129	10	F	2005	France, south	SEU	Melon	Spray	88	0.075	3	0.04		0.533333
130	10	F	2005	Italy	SEU	Melon	Spray	82	0.075	3	0.03		0.4
131	10	F	2004	Spain	SEU	Melon	Spray	89	0.1	3	0.04		0.4
132	10	F	1996	Switzerland	CEU	Cucumber	Spray	72	0.188	5	0.06		0.319149
133	10	F	2010	France, north	CEU	Cucumber	Spray	74	0.188	3	0.03		0.159574
134	10	F	2010	Germany	CEU	Cucumber	Spray	85	0.188	4	0.04		0.212766
135	10	F	2010	Belgium	CEU	Cucumber	Spray	74	0.188	3	0.04	0.06	0.319149
136	10	F	2010	Germany	CEU	Cucumber	Spray	71	0.188	3	0.03		0.159574
137	10	F	2010	France, south	SEU	Cucumber	Spray	89	0.188	3	0.03	0.04	0.212766
138	10	F	2010	Spain	SEU	Cucumber	Spray	73	0.188	3	0.04		0.212766
139	10	F	2010	Italy	SEU	Cucumber	Spray	77	0.188	3	0.23		1.2234
140	10	F	2010	Italy	SEU	Cucumber	Spray	73	0.188	3	0.1		0.531915
141	10	F	2002	Germany	CEU	Cucumber	Spray	73	0.25	3	0.11		0.44
142	10	F	2002	Germany	CEU	Cucumber	Spray	73	0.25	3	0.22		0.88
143	10	F	2002	Germany	CEU	Cucumber	Spray	71	0.25	3	0.15		0.6
144	10	F	2002	France, north	CEU	Cucumber	Spray	74	0.25	3	0.04		0.16
145	10	F	2015	France, south	SEU	Zucchini	Spray	73	0.2	2	0.16		0.8
146	10	F	2015	Italy	SEU	Zucchini	Spray	88	0.2	2	0.072		0.36
147	10	F	2015	Spain	SEU	Zucchini	Spray	87	0.2	2	0.12		0.6
148	10	F	2015	Greece	SEU	Zucchini	Spray	89	0.2	2	0.079		0.395
149	2	F	2007	France	SEU	Melon	Foliar spray	85	0.24	3	0.18	0.2	0.833333
150	2	F	2007	Germany	CEU	Melon	Foliar spray	88	0.24	3	0.08		0.333333
151	2	F	2007	France	SEU	Melon	Foliar spray	89	0.24	3	0		0
152	2	F	2007	Greece	SEU	Melon	Foliar spray	73	0.24	3	0.17		0.708333
153	2	F	2007	Italy	SEU	Melon	Foliar spray	88	0.24	3	0.07	0.13	0.541667
154	2	F	2007	Spain	SEU	Melon	Foliar spray	73	0.24	3	0.1		0.416667
155	2	F	2007	Germany	CEU	Cucumber	Foliar spray	85	0.24	3	0.23		0.958333
156	2	F	2007	Germany	CEU	Cucumber	Foliar spray	87	0.24	3	0.22		0.916667
157	2	F	2007	Italy	SEU	Cucumber	Foliar spray	76	0.24	3	0.16	0.26	1.08333
158	2	F	2007	Spain	SEU	Cucumber	Foliar spray	651	0.24	3	0.07	0.11	0.458333
159	2	F	2007	Netherlands	CEU	Zucchini	Foliar spray	83	0.24	3	0.08		0.333333
160	2	F	2007	Belgium	CEU	Zucchini	Foliar spray	89	0.24	3	0.02		0.0833333
161	2	F	2007	Spain	SEU	Zucchini	Foliar spray	57	0.24	3	0.13		0.541667
162	2	F	2007	Greece	SEU	Zucchini	Foliar spray	83	0.24	3	0.04		0.166667
163	2	F	2008	France	SEU	Melon	Foliar spray	72 1/80 5	0.24	3	0.01	0.02	0.0833333
164	2	F	2008	Greece	SEU	Melon	Foliar spray	86	0.24	3	0.14		0.583333
165	2	F	2008	Italy	SEU	Melon	Foliar spray	88	0.24	3	0.14		0.583333
166	2	F	2008	Spain	SEU	Melon	Foliar spray	89	0.24	3	0.05		0.208333
167	4	F	2005	Spain	SEU	Cucumber	Foliar spray	73	0.18	3	0	0.02	0.111111
168	4	F	2005	France	SEU	Zucchini	Foliar spray	88	0.18	3	0.04		0.222222
169	4	F	2005	Greece	SEU	Zucchini	Foliar spray	73	0.18	3	0.17		0.944444
170	4	F	2005	Italy	SEU	Zucchini	Foliar spray	89	0.18	3	0.52		2.88889
171	3	F	2005	Spain	SEU	Cucumber	Foliar spray	73	0.1	3	0	0.01	0.1
172	3	F	2005	France	SEU	Zucchini	Foliar spray	88	0.1	3	0.05		0.5
173	3	F	2005	Greece	SEU	Zucchini	Foliar spray	73	0.1	3	0.14		1.4
174	3	F	2005	Italy	SEU	Zucchini	Foliar spray	89	0.1	3	0.47		4.7
175	4	F	2006	France	SEU	Cucumber	Foliar spray	89	0.18	3	0.03		0.166667
176	4	F	2006	Spain	SEU	Cucumber	Foliar spray	85	0.18	3	0.13		0.722222
177	4	F	2006	Italy	SEU	Zucchini	Foliar spray	82	0.18	3	0.3		1.66667
178	4	F	2006	Greece	SEU	Zucchini	Foliar spray	75	0.18	3	0.11		0.611111
179	3	F	2006	France	SEU	Cucumber	Foliar spray	89	0.1	3	0.02		0.2
180	3	F	2006	Spain	SEU	Cucumber	Foliar spray	85	0.1	3	0.09		0.9
181	3	F	2006	Italy	SEU	Zucchini	Foliar spray	82	0.1	3	0.21		2.1
182	3	F	2006	Greece	SEU	Zucchini	Foliar spray	75	0.1	3	0.08		0.8
183	4	F	2006	France	SEU	Melon	Foliar spray	87	0.18	3	0.09	0.11	0.611111
184	4	F	2006	Spain	SEU	Melon	Foliar spray	84	0.18	3	0.03		0.166667
185	4	F	2006	Italy	SEU	Melon	Foliar spray	89	0.18	3	0.25	0.29	1.61111
186	4	F	2006	Greece	SEU	Melon	Foliar spray	89	0.18	3	0.16		0.888889
187	3	F	2006	France	SEU	Melon	Foliar spray	87	0.1	3	0.05		0.5
188	3	F	2006	Spain	SEU	Melon	Foliar spray	84	0.1	3	0.03		0.3
189	3	F	2006	Italy	SEU	Melon	Foliar spray	89	0.1	3	0.15		1.5
190	3	F	2006	Greece	SEU	Melon	Foliar spray	89	0.1	3	0.12		1.2
191	4	F	2006	France	SEU	Melon	Foliar spray	88	0.18	3	0.12		0.666667
192	4	F	2006	Germany	CEU	Watermelon	Foliar spray	87	0.18	3	0.04		0.222222
193	3	F	2006	France	SEU	Melon	Foliar spray	88	0.1	3	0.07		0.7
194	3	F	2006	Germany	CEU	Watermelon	Foliar spray	87	0.1	3	0.03		0.3
195	3	F	2006	Germany	CEU	Cucumber	Foliar spray	78/79	0.1	3	0	0.01	0.1
196	3	F	2006	Germany	CEU	Cucumber	Foliar spray	79	0.1	3	0.13		1.3
197	3	F	2006	France	SEU	Zucchini	Foliar spray	87	0.1	3	0.08		0.8
198	3	F	2006	Germany	CEU	Zucchini	Foliar spray	89	0.1	3	0.11	0.14	1.4
199	4	F	2006	Germany	CEU	Cucumber	Foliar spray	78/79	0.18	3	0	0.005	0.0277778
200	4	F	2006	Germany	CEU	Cucumber	Foliar spray	79	0.18	3	0.07		0.388889
201	4	F	2006	France	SEU	Zucchini	Foliar spray	87	0.18	3	0.04		0.222222
202	4	F	2006	Germany	CEU	Zucchini	Foliar spray	89	0.18	3	0.04		0.222222
203	3	F	2007	Germany	CEU	Cucumber	Foliar spray	81	0.1	3	0.2		2
204	3	F	2007	France	SEU	Cucumber	Foliar spray	86	0.1	3	0.03	0.04	0.4
205	3	F	2007	United Kingdom	CEU	Zucchini	Foliar spray	83-86	0.1	3	0.04	0.06	0.6
206	3	F	2007	Netherlands	CEU	Zucchini	Foliar spray	87	0.1	3	0.06		0.6
207	4	F	2007	Germany	CEU	Cucumber	Foliar spray	81	0.18	3	0.28		1.55556
208	4	F	2007	France	SEU	Cucumber	Foliar spray	86	0.18	3	0.03		0.166667
209	4	F	2007	United Kingdom	CEU	Zucchini	Foliar spray	83-86	0.18	3	0.01	0.04	0.222222
210	4	F	2007	Netherlands	CEU	Zucchini	Foliar spray	87	0.18	3	0.07		0.388889
211	4	F	2007	France	SEU	Melon	Foliar spray	86	0.18	3	0.1		0.555556
212	3	F	2007	France	SEU	Melon	Foliar spray	86	0.1	3	0.09	0.1	1
213	4	F	2008	France	SEU	Melon	Foliar spray	87	0.18	3	0.1		0.555556
214	3	F	2008	France	SEU	Melon	Foliar spray	87	0.1	3	0.075		0.75
215	2	F	2008	Greece	SEU	Cucumber	Foliar spray	89	0.24	3	0.04	0.05	0.208333
216	2	F	2008	Greece	SEU	Cucumber	Foliar spray	89	0.24	3	0.06		0.25
217	2	F	2008	Italy	SEU	Zucchini	Foliar spray	89	0.24	3	0.15		0.625
218	2	F	2008	Spain	SEU	Zucchini	Foliar spray	73	0.24	3	0.02		0.0833333
219	2	I	2002	HUNGARY	CEU	Cucumber	Foliar spray	ripe fruit	0.05	2	0.012		0.24
220	2	I	2001	SPAIN	SEU	Cucumber	Foliar spray	83	0.1	2	0.04		0.4
221	2	I	1997	France	SEU	Cucumber	Foliar spray	71	0.1	2	0.07		0.7
222	2	I	1997	France	SEU	Cucumber	Foliar spray	72	0.1	2	0.04		0.4
223	4	F	2011	France	SEU	Courgette	Foliar spray	87	0.125	2	0.13		1.04
224	4	F	2011	France	SEU	Courgette	Foliar spray	72	0.125	2	0.04		0.32
225	4	F	2011	ITALY	SEU	Courgette	Foliar spray	82 - 85	0.125	2	0.08		0.64
226	4	F	2011	ITALY	SEU	Courgette	Foliar spray	64 - 75	0.125	2	0.07		0.56
227	4	F	2009	France	SEU	Melon	Foliar spray	71 - 73	0.125	3	0.02		0.16
228	4	F	2008	France	SEU	Melon	Foliar spray	71 - 72	0.125	3	0.03		0.24
229	4	F	2008	ITALY	SEU	Melon	Foliar spray	89	0.125	3	0.11		0.88
230	4	F	2008	ITALY	SEU	Melon	Foliar spray	89	0.125	3	0.1		0.8
231	4	F	2008	SPAIN	SEU	Melon	Foliar spray	88	0.125	3	0.06		0.48
232	4	F	2008	SPAIN	SEU	Melon	Foliar spray	85 - 86	0.125	3	0.09		0.72
233	7	F	2004	ITALY	SEU	Melon	Foliar spray	69 - 86	0.15	4	0.11		0.733333
234	7	F	2004	ITALY	SEU	Melon	Foliar spray	81 - 82	0.15	4	0.13		0.866667
235	7	F	2004	France	SEU	Melon	Foliar spray	81	0.15	4	0.04		0.266667
236	7	F	2004	France	SEU	Melon	Foliar spray	75	0.15	4	0.06		0.4
237	10	F	1992	France	SEU	Squash - Whole fruit	Broadcast / Foliar / Mistblower	81 to 85	0.1	4	0.02		0.2
238	10	F	1992	France	SEU	Squash - Whole fruit	Broadcast / Foliar / Mistblower	81 to 85	0.1	4	0.07		0.7
239	10	F	1994	Italy	SEU	Summer squash - Whole fruit	Broadcast / Foliar / Knapsack Boom Sprayer	87 to 89	0.045	3	0.03		0.666667
240	10	F	1994	Italy	SEU	Melon - Whole fruit	Broadcast / Foliar / Knapsack Boom Sprayer	84	0.053	3	0.05		0.943396
241	10	F	1995	Italy	SEU	Melon - Whole fruit	Broadcast / Foliar / Echo SHR 200E Boom Sprayer	81	0.11216	6	0.09		0.802425
242	10	F	1995	Italy	SEU	Melon - Whole fruit	Broadcast / Foliar / Echo SHR 200E Boom Sprayer	81	0.09911	6	0.07		0.706286
243	10	F	1993	Greece	SEU	Summer squash - Whole fruit	Broadcast / Foliar / Knapsack Sprayer	85 to 89	0.21	4	0.23		1.09524
244	10	F	1992	Spain	SEU	Squash - Whole fruit	Broadcast / Foliar / Knapsack Sprayer	81 to 85	0.075	1	0.111		1.48
245	10	F	1992	Spain	SEU	Squash - Whole fruit	Broadcast / Foliar / Knapsack Sprayer	81 to 85	0.075	2	0.14		1.86667
246	10	F	1993	France	SEU	Melon - Whole fruit	Broadcast / Foliar / Sprayer	87 to 89	0.1	4	0.063		0.63
247	10	F	1995	France	SEU	Melons - Whole fruit	Broadcast / Foliar / Pulprex Sprayer	81	0.1	4	0.087		0.87
248	10	F	1995	France	SEU	Melons - Whole fruit	Broadcast / Foliar / Pulprex Sprayer	81	0.1	4	0.05		0.5
249	10	F	1995	France	SEU	Melons - Whole fruit	Broadcast / Foliar / Pulprex Sprayer	81	0.1	4	0.13		1.3
250	10	F	1993	Spain	SEU	Courgette - Whole fruit	Broadcast / Foliar / Solo Mistblower	71 to 79	0.1125	3	0.211		1.87556
251	12	F	2006	France	SEU	Cucumbers - Whole fruit	Broadcast / Foliar / Motorized knapsack Sprayer	77	0.0969	8	0.0374		0.385965
252	12	F	2006	Spain	SEU	Cucumbers - Whole fruit	Broadcast / Foliar / Motorized knapsack Sprayer	73 to 81	0.0977	8	0.1217		1.24565
253	12	F	2006	France	SEU	Melons - Whole fruit	Broadcast / Foliar / Motorized knapsack Sprayer	89	0.0949	8	0.0239		0.251844
254	12	F	2006	Spain	SEU	Melons - Whole fruit	Broadcast / Foliar / Motorized knapsack Sprayer	77	0.1055	8	0.1348		1.27773
255	12	F	2007	Spain	SEU	Cucumber - Whole fruit	Broadcast / Foliar / Knapsack Sprayer	83	0.0985	8	0.021		0.213198
256	12	F	1993	Italy	SEU	Summer Squash - Whole fruit	Broadcast / Foliar / Knapsack Sprayer	89	0.0601	3	0.179		2.97837
257	12	F	1993	Italy	SEU	Melon - Whole fruit	Broadcast / Foliar / Knapsack Sprayer	89	0.05781	3	0.364		6.29649
258	12	F	1995	Italy	SEU	Melon - Whole fruit	Broadcast / Foliar / Echo SHR 200E Boom Sprayer	81	0.1478	6	0.097		0.656292
259	12	F	1996	France	SEU	Melon - Whole fruit	Directed / Foliar / Birchmeier M125 Sprayer	801	0.886	6	0.06		0.0677201
260	12	F	1996	France	SEU	Melon - Whole fruit	Directed / Foliar / Birchmeier M125 Sprayer	74 to 75	0.0531	6	0.04		0.753296
261	12	F	1997	Greece	SEU	Melon - Whole fruit	Directed / Foliar / AZO backpack Boom Sprayer	81 to 83	0.0373	6	0.0349		0.935657
262	12	F	1992	Spain	SEU	Cucumber - Whole fruit	Broadcast / Foliar / Knapsack Sprayer	Maturity	0.131	2	0.12		0.916031
263	12	F	1992	Spain	SEU	Cucumber - Whole fruit	Broadcast / Foliar / Knapsack Sprayer	Maturity	0.131	1	0.12		0.916031
264	12	F	1992	Spain	SEU	Squash - Whole fruit	Broadcast / Foliar / Knapsack Sprayer	Maturity	0.0875	1	0.22		2.51429
265	12	F	1992	Spain	SEU	Squash - Whole fruit	Broadcast / Foliar / Knapsack Sprayer	Maturity	0.0875	2	0.19		2.17143
266	12	F	1993	Spain	SEU	Squash - Whole fruit	Broadcast / Foliar / SOLO Mistblower	71 to 79	0.131	3	0.189		1.44275
267	12	F	1993	France	SEU	Melon - Whole fruit	Broadcast / Foliar / Sprayer	83 to 88	0.0625	4	0.044		0.704
											Number of trials = residue values (n)		267
											Mean RUD		0.667561
											standard deviation		0.642221
											Maximum		6.29649
											90th percentile		1.3
											Median		0.533333
											Minimum		0

## Sheet: Large fruits from orchards
Trial #	Compound #	Indication (H, I, F)	Year of trial	Country	Regulatory Zone	Crop	Method of treatment	Growth stage last treatment	AR last treatment (kg as/ha)	No applications	C after last treatment (DALT0)	Cmax	RUD
1	1	I	2001	Spain	SEU	Orange	Spray	79	0.01526	1	0.01	0.02	1.31062
2	1	I	2001	Spain	SEU	Orange	Spray	83	0.0147	1	0.01		0.680272
3	1	I	2001	Italy	SEU	Orange	Spray	83	0.014924	1	0.01		0.670062
4	3	I	1998	Spain	SEU	Mandarin	Spray	85	0.096	1	0.06		0.625
5	3	I	1998	Spain	SEU	Mandarin	Spray	79	0.12	1	0.05	0.06	0.5
6	3	I	1998	Spain	SEU	Mandarin	Spray	81	0.12	1	0.06		0.5
7	3	I	1998	Portugal	SEU	Mandarin	Spray	80	0.096	1	0.05		0.520833
8	3	I	1998	Italy	SEU	Mandarin	Spray	77	0.12	1	0.1		0.833333
9	3	I	1999	Italy	SEU	Mandarin	Spray	81	0.144	1	0.11		0.763889
10	3	I	1999	Spain	SEU	Mandarin	Spray	79	0.12	1	0.07		0.583333
11	3	I	1999	Spain	SEU	Mandarin	Spray	78	0.144	1	0.07		0.486111
12	3	I	1998	Spain	SEU	Orange	Spray	85	0.1152	1	0.05		0.434028
13	3	I	1998	Spain	SEU	Orange	Spray	85	0.1248	1	0.04	0.05	0.400641
14	3	I	1998	Portugal	SEU	Orange	Spray	85	0.096	1	0.03		0.3125
15	3	I	1998	Italy	SEU	Orange	Spray	81	0.12	1	0.07		0.583333
16	3	I	1999	Italy	SEU	Orange	Spray	81	0.1248	1	0.06	0.07	0.560897
17	3	I	1999	Portugal	SEU	Orange	Spray	83	0.12	1	0.04		0.333333
18	3	I	1999	Spain	SEU	Orange	Spray	82	0.1152	1	0.04		0.347222
19	3	I	1999	Spain	SEU	Orange	Spray	83	0.1296	1	0.05		0.385802
20	3	I	2004	Germany	CEU	Peach	Spray	81	0.096	1	0.17		1.77083
21	3	I	1998	Italy	SEU	Peach	Spray	78	0.144	1	0.04		0.277778
22	3	I	1998	France, south	SEU	Peach	Spray	75	0.12	1	0.05		0.416667
23	3	I	1998	Spain	SEU	Peach	Spray	86	0.1104	1	0.09		0.815217
24	3	I	1998	Italy	SEU	Peach	Spray	81	0.132	1	0.05		0.378788
25	3	I	1998	Spain	SEU	Peach	Spray	81	0.1296	1	0.14		1.08025
26	3	I	1999	France, south	SEU	Peach	Spray	75	0.1087	1	0.08		0.735971
27	3	I	1999	Italy	SEU	Peach	Spray	81	0.132	1	0.05		0.378788
28	3	I	1999	Spain	SEU	Peach	Spray	87	0.096	1	0.1		1.04167
29	3	I	2003	Germany	CEU	Peach	Spray	81	0.096	1	0.16		1.66667
30	6	I	2003	Germany	CEU	Peach	Spray	81	0.096	1	0.14		1.45833
31	10	?	2006	France, south	SEU	Apple	Spray	81	0.36	1	0.25		0.694444
32	10	?	2006	Italy	SEU	Apple	Spray	81	0.36	1	0.17	0.21	0.583333
33	10	?	2006	Spain	SEU	Apple	Spray	81	0.3854	1	0.48	0.64	1.66061
34	10	?	2006	Portugal	SEU	Apple	Spray	85	0.36	1	0.41		1.13889
35	10	?	2006	Greece	SEU	Apple	Spray	81	0.36	1	0.14	0.16	0.444444
36	10	?	2007	France, south	SEU	Apple	Spray	81	0.36	1	0.18	0.25	0.694444
37	10	?	2007	Italy	SEU	Apple	Spray	81	0.36	1	0.19		0.527778
38	10	?	2007	Spain	SEU	Apple	Spray	85	0.36	1	0.19	0.25	0.694444
39	10	?	2007	Greece	SEU	Apple	Spray	79	0.36	1	0.09		0.25
40	2	I	2003	Germany	CEU	Apple	Spray	85	0.0876	1	0.06		0.684932
41	2	I	2003	France, north	CEU	Apple	Spray	87	0.07	1	0.08		1.14286
42	2	I	2003	France, north	CEU	Apple	Spray	87	0.105	1	0.02		0.190476
43	2	I	2001	Germany	CEU	Apple	Spray	85	0.0876	1	0.06		0.684932
44	2	I	2003	France, north	CEU	Apple	Spray	87	0.07	1	0.1		1.42857
45	2	I	2003	France, north	CEU	Apple	Spray	87	0.105	1	0.02		0.190476
46	2	I	2003	Germany	CEU	Apple	Spray	85	0.0876	1	0.07		0.799087
47	2	I	2003	France, north	CEU	Apple	Spray	87	0.07	1	0.06		0.857143
48	2	I	2003	France, north	CEU	Apple	Spray	87	0.105	1	0.03		0.285714
49	2	I	2009	Netherlands	CEU	Apple	Spray	81	0.11	1	0.04		0.363636
50	2	I	2009	Germany	CEU	Apple	Spray	81	0.11	1	0.08		0.727273
51	2	I	2009	Netherlands	CEU	Apple	Spray	81	0.11	1	0.04		0.363636
52	2	I	2009	Germany	CEU	Apple	Spray	81	0.11	1	0.05		0.454545
53	2	I	2003	Italy	SEU	Apple	Spray	85	0.035	1	0.03		0.857143
54	2	I	2003	France, south	SEU	Apple	Spray	81	0.0805	1	0.07		0.869565
55	2	I	2003	France, south	SEU	Apple	Spray	78	0.0962	1	0.06		0.623701
56	2	I	2003	Italy	SEU	Apple	Spray	85	0.035	1	0.03		0.857143
57	2	I	2003	France, south	SEU	Apple	Spray	81	0.0805	1	0.07		0.869565
58	2	I	2003	France, south	SEU	Apple	Spray	78	0.0962	1	0.07		0.727651
59	2	I	2008	Spain	SEU	Apple	Spray	81	0.15	1	0.08		0.533333
60	2	I	2008	Italy	SEU	Apple	Spray	79	0.15	1	0.07		0.466667
61	2	I	2008	Italy	SEU	Apple	Spray	81	0.15	1	0.15		1
62	2	I	2007	France, south	SEU	Apple	Spray	76	0.15	1	0.07		0.466667
63	2	I	2007	Italy	SEU	Apple	Spray	78	0.15	1	0.09		0.6
64	2	I	2007	Italy	SEU	Apple	Spray	81	0.15	1	0.07		0.466667
65	2	I	2003	Italy	SEU	Apple	Spray	85	0.035	1	0.03		0.857143
66	2	I	2003	France, south	SEU	Apple	Spray	81	0.0805	1	0.07		0.869565
67	2	I	2003	France, south	SEU	Apple	Spray	78	0.0963	1	0.11		1.14226
68	2	I	1999	Greece	SEU	Pear	Spray	83	0.18	1	0.15		0.833333
69	2	I	2008	Italy	SEU	Pear	Spray	81	0.15	1	0.2		1.33333
70	2	I	2008	Spain	SEU	Pear	Spray	77	0.15	1	0.16		1.06667
71	3	I	1998	Belgium	CEU	Apple	Spray	83	0.144	1	0.05		0.347222
72	3	I	1998	Germany	CEU	Apple	Spray	85	0.144	1	0.06		0.416667
73	3	I	1998	France, south	SEU	Apple	Spray	81	0.12	1	0.05		0.416667
74	3	I	1998	Italy	SEU	Apple	Spray	77	0.12	1	0.06		0.5
75	3	I	1998	Spain	SEU	Apple	Spray	74	0.144	1	0.08		0.555556
76	3	I	1999	Germany	CEU	Apple	Spray	79	0.096	1	0.1		1.04167
77	3	I	1999	Germany	CEU	Apple	Spray	77	0.096	1	0.08		0.833333
78	3	I	1999	United Kingdom	CEU	Apple	Spray	82	0.096	1	0.05		0.520833
79	3	I	1999	France, north	CEU	Apple	Spray	82	0.12	1	0.1		0.833333
80	3	I	1999	Italy	SEU	Apple	Spray	82	0.12	1	0.07		0.583333
81	3	I	1999	spain	SEU	Apple	Spray	75	0.144	1	0.09		0.625
82	3	I	1998	Italy	SEU	Pear	Spray	77	0.1368	1	0.05		0.365497
83	3	I	1998	France, south	SEU	Pear	Spray	75	0.144	1	0.07		0.486111
84	3	I	1999	France, south	SEU	Pear	Spray	75	0.12	1	0.11		0.916667
85	3	I	1999	Italy	SEU	Pear	Spray	78	0.1344	1	0.09		0.669643
86	1	I	1999	Spain	SEU	Lemons	Spray	81	0.6	1	0.47		0.783333
87	3	I	1999	Spain	SEU	Oranges	Spray	81	0.125	1	0.08		0.64
88	3	I	1999	Spain	SEU	Oranges	Spray	85	0.163	1	0.06		0.368098
89	3	I	1999	Spain	SEU	Lemons	Spray	82	0.146	1	0.34		2.32877
90	3	I	1999	Spain	SEU	Lemons	Spray	82	0.3	1	0.28		0.933333
91	3	I	1999	Spain	SEU	Lemons	Spray	82	0.328	1	0.25		0.762195
92	3	I	1999	Spain	SEU	Lemons	Spray	82	0.107	1	0.13		1.21495
93	3	I	1999	Spain	SEU	Lemons	Spray	81	0.228	1	0.33		1.44737
94	3	I	1999	Spain	SEU	Lemons	Spray	83	0.225	1	0.11		0.488889
95	3	I	1999	Spain	SEU	Mandarin	Spray	81	0.2	1	0.15		0.75
96	7	F	1993	Spain	SEU	Apple - Whole Fruit	Broadcast / Foliar / Atomizer	Fruiting	0.075	1	0.178		2.37333
97	10	I	2012	France	CEU	Apples - Whole Fruit	Broadcast / Foliar / Knapsack Sprayer	81	0.1427	1	0.167		1.17029
98	10	I	2012	Germany	CEU	Apples - Whole Fruit	Broadcast / Foliar / Knapsack Sprayer	77 to 83	0.1372	1	0.061		0.444606
99	10	I	2013	France	SEU	Peaches - Whole Fruit (Calculated)	Broadcast / Foliar / Knapsack Sprayer	81 to 85	0.1764	1	0.218		1.23583
100	10	I	2013	Greece	SEU	Peaches - Whole Fruit (Calculated)	Broadcast / Foliar / Knapsack Sprayer	81 to 85	0.1816	1	0.153		0.842511
101	10	I	2013	Italy	SEU	Peaches - Whole Fruit (Calculated)	Broadcast / Foliar / Knapsack Sprayer	83	0.1874	1	0.169		0.901814
102	10	I	2013	Spain	SEU	Peaches - Whole Fruit (Calculated)	Broadcast / Foliar / Atomizer	81	0.1817	1	0.196		1.0787
103	9	I	2008	Greece	SEU	Peach - Whole Fruit (Calculated)	Broadcast / Foliar / Motorized Knapsack Sprayer	87	0.0241	1	0.037		1.53527
104	9	I	2008	Hungary	CEU	Peach - Whole Fruit (Calculated)	Broadcast / Foliar / Motorized Knapsack Sprayer	87	0.0241	1	0.115		4.77178
105	9	I	2008	Spain	SEU	Peach - Whole Fruit (Calculated)	Broadcast / Foliar / Motorized Knapsack Sprayer	81	0.0236	1	0.038		1.61017
106	9	I	2011	Greece	SEU	Peaches - Whole Fruit (Calculated)	Broadcast / Foliar / Knapsack Sprayer	76	0.0245	1	0.017		0.693878
107	9	I	2011	Greece	SEU	Peaches - Whole Fruit (Calculated)	Broadcast / Foliar / Knapsack Sprayer	76	0.0486	1	0.026		0.534979
108	9	I	2011	Hungary	CEU	Peaches - Whole Fruit (Calculated)	Broadcast / Foliar / Atomizer	76	0.0261	1	0.047		1.80077
109	9	I	2011	Hungary	CEU	Peaches - Whole Fruit (Calculated)	Broadcast / Foliar / Atomizer	76	0.0489	1	0.222		4.53988
110	9	I	2011	Italy	SEU	Peaches - Whole Fruit (Calculated)	Broadcast / Foliar / Knapsack Sprayer	79 to 81	0.0243	1	0.012		0.493827
111	9	I	2011	Italy	SEU	Peaches - Whole Fruit (Calculated)	Broadcast / Foliar / Knapsack Sprayer	79 to 81	0.0481	1	0.023		0.47817
112	9	I	2011	Greece	SEU	Orange - Whole Fruit (Calculated)	Broadcast / Foliar / Knapsack Sprayer	85	0.0238	1	0.024		1.0084
113	9	I	2011	Greece	SEU	Orange - Whole Fruit (Calculated)	Broadcast / Foliar / Knapsack Sprayer	85	0.0472	1	0.051		1.08051
114	9	I	2011	Greece	SEU	Orange - Whole Fruit (Calculated)	Broadcast / Foliar / Knapsack Sprayer	85	0.0234	1	0.013		0.555556
115	9	I	2011	Greece	SEU	Orange - Whole Fruit (Calculated)	Broadcast / Foliar / Knapsack Sprayer	85	0.047	1	0.011	0.017	0.361702
116	9	I	2011	Greece	SEU	Mandarin - Whole Fruit (Calculated)	Broadcast / Foliar / Knapsack Sprayer	85	0.0236	1	0.025		1.05932
117	9	I	2011	Greece	SEU	Mandarin - Whole Fruit (Calculated)	Broadcast / Foliar / Knapsack Sprayer	85	0.047	1	0.02		0.425532
118	9	I	2011	Greece	SEU	Mandarin - Whole Fruit (Calculated)	Broadcast / Foliar / Knapsack Sprayer	85	0.0244	1	0.021		0.860656
119	9	I	2011	Greece	SEU	Mandarin - Whole Fruit (Calculated)	Broadcast / Foliar / Knapsack Sprayer	85	0.0475	1	0.048		1.01053
120	9	I	2011	Spain	SEU	Orange - Whole Fruit (Calculated)	Broadcast / Foliar / Knapsack Sprayer	81	0.0221	1	0.01		0.452489
121	9	I	2011	Spain	SEU	Orange - Whole Fruit (Calculated)	Broadcast / Foliar / Knapsack Sprayer	81	0.0476	1	0.035		0.735294
122	9	I	2011	Spain	SEU	Orange - Whole Fruit (Calculated)	Broadcast / Foliar / Atomizer	81	0.0249	1	0.015		0.60241
123	9	I	2011	Spain	SEU	Orange - Whole Fruit (Calculated)	Broadcast / Foliar / Atomizer	81	0.0489	1	0.028	0.04	0.817996
124	9	I	2011	Spain	SEU	Mandarin - Whole Fruit (Calculated)	Broadcast / Foliar / Knapsack Sprayer	81 to 83	0.0238	1	0.029	0.031	1.30252
125	9	I	2011	Spain	SEU	Mandarin - Whole Fruit (Calculated)	Broadcast / Foliar / Knapsack Sprayer	81 to 83	0.0478	1	0.07		1.46444
126	9	I	2011	Spain	SEU	Mandarin - Whole Fruit (Calculated)	Broadcast / Foliar / Atomizer	81	0.0241	1	0.031	0.041	1.70124
127	9	I	2011	Spain	SEU	Mandarin - Whole Fruit (Calculated)	Broadcast / Foliar / Atomizer	81	0.0484	1	0.082		1.69421
											Number of trials = residue values (n)		127
											Mean RUD		0.855286
											standard deviation		0.639421
											Maximum		4.77178
											90th percentile		1.46077
											Median		0.694444
											Minimum		0.190476
					reglementary Zonas
					reglementary Zonas
					reglementary Zonas
					reglementary Zonas
					reglementary Zonas
					reglementary Zonas
					reglementary Zonas
					reglementary Zonas
					reglementary Zonas
					reglementary Zonas
					reglementary Zonas
					reglementary Zonas
					reglementary Zonas
					reglementary Zonas
					reglementary Zonas
					reglementary Zonas
					reglementary Zonas
					reglementary Zonas
					reglementary Zonas
					reglementary Zonas
					reglementary Zonas
					reglementary Zonas
					reglementary Zonas
					reglementary Zonas
					reglementary Zonas
					reglementary Zonas
					reglementary Zonas
					reglementary Zonas
					reglementary Zonas
					reglementary Zonas
					reglementary Zonas
					reglementary Zonas
					reglementary Zonas
					reglementary Zonas
					reglementary Zonas
					reglementary Zonas
					reglementary Zonas
					reglementary Zonas
					reglementary Zonas
					reglementary Zonas
					reglementary Zonas
					reglementary Zonas
					reglementary Zonas
					reglementary Zonas
					reglementary Zonas
					reglementary Zonas
					reglementary Zonas
					reglementary Zonas
					reglementary Zonas
					reglementary Zonas
					reglementary Zonas
					reglementary Zonas
					reglementary Zonas
					reglementary Zonas
					reglementary Zonas
					reglementary Zonas
					reglementary Zonas
					reglementary Zonas
					reglementary Zonas
					reglementary Zonas
					reglementary Zonas
					reglementary Zonas
					reglementary Zonas
					reglementary Zonas
					reglementary Zonas
					reglementary Zonas
					reglementary Zonas
					reglementary Zonas
					reglementary Zonas
					reglementary Zonas
					reglementary Zonas
					reglementary Zonas
					reglementary Zonas
					reglementary Zonas
					reglementary Zonas
					reglementary Zonas
					reglementary Zonas
					reglementary Zonas
					reglementary Zonas
					reglementary Zonas
					reglementary Zonas
					reglementary Zonas
					reglementary Zonas
					reglementary Zonas
					reglementary Zonas
					reglementary Zonas
					reglementary Zonas
					reglementary Zonas
					reglementary Zonas
					reglementary Zonas
					reglementary Zonas
					reglementary Zonas
					reglementary Zonas
					reglementary Zonas
					reglementary Zonas
					reglementary Zonas
					reglementary Zonas
					reglementary Zonas
					reglementary Zonas
					reglementary Zonas
					reglementary Zonas
					reglementary Zonas
					reglementary Zonas
					reglementary Zonas
					reglementary Zonas
					reglementary Zonas
					reglementary Zonas
					reglementary Zonas
					reglementary Zonas
					reglementary Zonas
					reglementary Zonas
					reglementary Zonas
					reglementary Zonas
					reglementary Zonas
					reglementary Zonas
					reglementary Zonas
					reglementary Zonas
					reglementary Zonas
					reglementary Zonas
					reglementary Zonas
					reglementary Zonas
					reglementary Zonas
					reglementary Zonas
					reglementary Zonas
					reglementary Zonas
					reglementary Zonas
					reglementary Zonas
					reglementary Zonas
					reglementary Zonas
					reglementary Zonas
					reglementary Zonas
					reglementary Zonas
					reglementary Zonas
					reglementary Zonas
					reglementary Zonas
					reglementary Zonas
					reglementary Zonas
					reglementary Zonas
					reglementary Zonas
					reglementary Zonas
					reglementary Zonas
					reglementary Zonas
					reglementary Zonas
					reglementary Zonas
					reglementary Zonas
					reglementary Zonas
					reglementary Zonas
					reglementary Zonas
					reglementary Zonas
					reglementary Zonas
					reglementary Zonas
					reglementary Zonas
					reglementary Zonas
					reglementary Zonas
					reglementary Zonas
					reglementary Zonas
					reglementary Zonas
					reglementary Zonas
					reglementary Zonas
					reglementary Zonas
					reglementary Zonas
					reglementary Zonas
					reglementary Zonas
					reglementary Zonas
					reglementary Zonas
					reglementary Zonas
					reglementary Zonas
					reglementary Zonas
					reglementary Zonas
					reglementary Zonas
					reglementary Zonas
					reglementary Zonas
					reglementary Zonas
					reglementary Zonas
					reglementary Zonas
					reglementary Zonas
					reglementary Zonas
					reglementary Zonas
					reglementary Zonas
					reglementary Zonas
					reglementary Zonas
					reglementary Zonas
					reglementary Zonas
					reglementary Zonas
					reglementary Zonas
					reglementary Zonas
					reglementary Zonas
					reglementary Zonas
					reglementary Zonas
					reglementary Zonas
					reglementary Zonas
					reglementary Zonas
					reglementary Zonas
					reglementary Zonas
					reglementary Zonas
					reglementary Zonas
					reglementary Zonas
					reglementary Zonas
					reglementary Zonas
					reglementary Zonas
					reglementary Zonas
					reglementary Zonas
					reglementary Zonas
					reglementary Zonas
					reglementary Zonas
					reglementary Zonas
					reglementary Zonas
					reglementary Zonas
					reglementary Zonas
					reglementary Zonas
					reglementary Zonas
					reglementary Zonas
					reglementary Zonas
					reglementary Zonas
					reglementary Zonas
					reglementary Zonas
					reglementary Zonas
					reglementary Zonas
					reglementary Zonas
					reglementary Zonas
					reglementary Zonas
					reglementary Zonas
					reglementary Zonas
					reglementary Zonas
					reglementary Zonas
					reglementary Zonas
					reglementary Zonas
					reglementary Zonas
					reglementary Zonas
					reglementary Zonas
					reglementary Zonas
					reglementary Zonas
					reglementary Zonas
					reglementary Zonas
					reglementary Zonas
					reglementary Zonas
					reglementary Zonas
					reglementary Zonas
					reglementary Zonas
					reglementary Zonas
					reglementary Zonas
					reglementary Zonas
					reglementary Zonas
					reglementary Zonas
					reglementary Zonas
					reglementary Zonas
					reglementary Zonas
					reglementary Zonas
					reglementary Zonas
					reglementary Zonas
					reglementary Zonas
					reglementary Zonas
					reglementary Zonas
					reglementary Zonas
					reglementary Zonas
					reglementary Zonas
					reglementary Zonas
					reglementary Zonas
					reglementary Zonas
					reglementary Zonas
					reglementary Zonas
					reglementary Zonas
					reglementary Zonas
					reglementary Zonas
					reglementary Zonas
					reglementary Zonas
					reglementary Zonas
					reglementary Zonas
					reglementary Zonas
					reglementary Zonas
					reglementary Zonas
					reglementary Zonas
					reglementary Zonas
					reglementary Zonas
					reglementary Zonas
					reglementary Zonas
					reglementary Zonas
					reglementary Zonas
					reglementary Zonas
					reglementary Zonas
					reglementary Zonas
					reglementary Zonas
					reglementary Zonas
					reglementary Zonas
					reglementary Zonas
					reglementary Zonas
					reglementary Zonas
					reglementary Zonas
					reglementary Zonas
					reglementary Zonas
					reglementary Zonas
					reglementary Zonas
					reglementary Zonas
					reglementary Zonas
					reglementary Zonas
					reglementary Zonas
					reglementary Zonas
					reglementary Zonas
					reglementary Zonas
					reglementary Zonas
					reglementary Zonas
					reglementary Zonas
					reglementary Zonas
					reglementary Zonas
					reglementary Zonas
					reglementary Zonas
					reglementary Zonas
					reglementary Zonas
					reglementary Zonas
					reglementary Zonas
					reglementary Zonas
					reglementary Zonas
					reglementary Zonas
					reglementary Zonas
					reglementary Zonas
					reglementary Zonas
					reglementary Zonas
					reglementary Zonas
					reglementary Zonas
					reglementary Zonas
					reglementary Zonas
					reglementary Zonas
					reglementary Zonas
					reglementary Zonas
					reglementary Zonas
					reglementary Zonas
					reglementary Zonas
					reglementary Zonas
					reglementary Zonas
					reglementary Zonas
					reglementary Zonas
					reglementary Zonas
					reglementary Zonas
					reglementary Zonas
					reglementary Zonas
					reglementary Zonas
					reglementary Zonas
					reglementary Zonas
					reglementary Zonas
					reglementary Zonas
					reglementary Zonas
					reglementary Zonas
					reglementary Zonas
					reglementary Zonas
					reglementary Zonas
					reglementary Zonas
					reglementary Zonas
					reglementary Zonas
					reglementary Zonas
					reglementary Zonas
					reglementary Zonas
					reglementary Zonas
					reglementary Zonas
					reglementary Zonas
					reglementary Zonas
					reglementary Zonas
					reglementary Zonas
					reglementary Zonas
					reglementary Zonas
					reglementary Zonas
					reglementary Zonas
					reglementary Zonas
					reglementary Zonas
					reglementary Zonas
					reglementary Zonas
					reglementary Zonas
					reglementary Zonas
					reglementary Zonas
					reglementary Zonas
					reglementary Zonas
					reglementary Zonas
					reglementary Zonas
					reglementary Zonas
					reglementary Zonas
					reglementary Zonas
					reglementary Zonas
					reglementary Zonas
					reglementary Zonas
					reglementary Zonas
					reglementary Zonas
					reglementary Zonas
					reglementary Zonas
					reglementary Zonas
					reglementary Zonas
					reglementary Zonas
					reglementary Zonas
					reglementary Zonas
					reglementary Zonas
					reglementary Zonas
					reglementary Zonas
					reglementary Zonas
					reglementary Zonas
					reglementary Zonas
					reglementary Zonas
					reglementary Zonas
					reglementary Zonas
					reglementary Zonas
					reglementary Zonas
					reglementary Zonas
					reglementary Zonas
					reglementary Zonas
					reglementary Zonas
					reglementary Zonas
					reglementary Zonas
					reglementary Zonas
					reglementary Zonas
					reglementary Zonas
					reglementary Zonas
					reglementary Zonas
					reglementary Zonas
					reglementary Zonas
					reglementary Zonas
					reglementary Zonas
					reglementary Zonas
					reglementary Zonas
					reglementary Zonas
					reglementary Zonas
					reglementary Zonas
					reglementary Zonas
					reglementary Zonas
					reglementary Zonas
					reglementary Zonas
					reglementary Zonas
					reglementary Zonas
					reglementary Zonas
					reglementary Zonas
					reglementary Zonas
					reglementary Zonas
					reglementary Zonas
					reglementary Zonas
					reglementary Zonas
					reglementary Zonas
					reglementary Zonas
					reglementary Zonas
					reglementary Zonas
					reglementary Zonas
					reglementary Zonas
					reglementary Zonas
					reglementary Zonas
					reglementary Zonas
					reglementary Zonas
					reglementary Zonas
					reglementary Zonas
					reglementary Zonas
					reglementary Zonas
					reglementary Zonas
					reglementary Zonas
					reglementary Zonas
					reglementary Zonas
					reglementary Zonas
					reglementary Zonas
					reglementary Zonas
					reglementary Zonas
					reglementary Zonas
					reglementary Zonas
					reglementary Zonas
					reglementary Zonas
					reglementary Zonas
					reglementary Zonas
					reglementary Zonas
					reglementary Zonas
					reglementary Zonas
					reglementary Zonas
					reglementary Zonas
					reglementary Zonas
					reglementary Zonas
					reglementary Zonas
					reglementary Zonas
					reglementary Zonas
					reglementary Zonas
					reglementary Zonas
					reglementary Zonas
					reglementary Zonas
					reglementary Zonas
					reglementary Zonas
					reglementary Zonas
					reglementary Zonas
					reglementary Zonas
					reglementary Zonas
					reglementary Zonas
					reglementary Zonas
					reglementary Zonas
					reglementary Zonas
					reglementary Zonas
					reglementary Zonas
					reglementary Zonas
					reglementary Zonas
					reglementary Zonas
					reglementary Zonas
					reglementary Zonas
					reglementary Zonas
					reglementary Zonas
					reglementary Zonas
					reglementary Zonas
					reglementary Zonas
					reglementary Zonas
					reglementary Zonas
					reglementary Zonas
					reglementary Zonas
					reglementary Zonas
					reglementary Zonas
					reglementary Zonas
					reglementary Zonas
					reglementary Zonas
					reglementary Zonas
					reglementary Zonas
					reglementary Zonas
					reglementary Zonas
					reglementary Zonas
					reglementary Zonas
					reglementary Zonas
					reglementary Zonas
					reglementary Zonas
					reglementary Zonas
					reglementary Zonas
					reglementary Zonas
					reglementary Zonas
					reglementary Zonas
					reglementary Zonas
					reglementary Zonas
					reglementary Zonas
					reglementary Zonas
					reglementary Zonas
					reglementary Zonas
					reglementary Zonas
					reglementary Zonas
					reglementary Zonas
					reglementary Zonas
					reglementary Zonas
					reglementary Zonas
					reglementary Zonas
					reglementary Zonas
					reglementary Zonas
					reglementary Zonas
					reglementary Zonas
					reglementary Zonas
					reglementary Zonas
					reglementary Zonas
					reglementary Zonas
					reglementary Zonas
					reglementary Zonas
					reglementary Zonas
					reglementary Zonas
					reglementary Zonas
					reglementary Zonas
					reglementary Zonas
					reglementary Zonas
					reglementary Zonas
					reglementary Zonas
					reglementary Zonas
					reglementary Zonas
					reglementary Zonas
					reglementary Zonas
					reglementary Zonas
					reglementary Zonas
					reglementary Zonas
					reglementary Zonas
					reglementary Zonas
					reglementary Zonas
					reglementary Zonas
					reglementary Zonas
					reglementary Zonas
					reglementary Zonas
					reglementary Zonas
					reglementary Zonas
					reglementary Zonas
					reglementary Zonas
					reglementary Zonas
					reglementary Zonas
					reglementary Zonas
					reglementary Zonas
					reglementary Zonas
					reglementary Zonas
					reglementary Zonas
					reglementary Zonas
					reglementary Zonas
					reglementary Zonas
					reglementary Zonas
					reglementary Zonas
					reglementary Zonas
					reglementary Zonas
					reglementary Zonas
					reglementary Zonas
					reglementary Zonas
					reglementary Zonas
					reglementary Zonas
					reglementary Zonas
					reglementary Zonas
					reglementary Zonas
					reglementary Zonas
					reglementary Zonas
					reglementary Zonas
					reglementary Zonas
					reglementary Zonas
					reglementary Zonas
					reglementary Zonas
					reglementary Zonas
					reglementary Zonas
					reglementary Zonas
					reglementary Zonas
					reglementary Zonas
					reglementary Zonas
					reglementary Zonas
					reglementary Zonas
					reglementary Zonas
					reglementary Zonas
					reglementary Zonas
					reglementary Zonas
					reglementary Zonas
					reglementary Zonas
					reglementary Zonas
					reglementary Zonas
					reglementary Zonas
					reglementary Zonas
					reglementary Zonas
					reglementary Zonas
					reglementary Zonas
					reglementary Zonas
					reglementary Zonas
					reglementary Zonas
					reglementary Zonas
					reglementary Zonas
					reglementary Zonas
					reglementary Zonas
					reglementary Zonas
					reglementary Zonas
					reglementary Zonas
					reglementary Zonas
					reglementary Zonas
					reglementary Zonas
					reglementary Zonas
					reglementary Zonas
					reglementary Zonas
					reglementary Zonas
					reglementary Zonas
					reglementary Zonas
					reglementary Zonas
					reglementary Zonas
					reglementary Zonas
					reglementary Zonas
					reglementary Zonas
					reglementary Zonas
					reglementary Zonas
					reglementary Zonas
					reglementary Zonas
					reglementary Zonas
					reglementary Zonas
					reglementary Zonas
					reglementary Zonas
					reglementary Zonas
					reglementary Zonas
					reglementary Zonas
					reglementary Zonas
					reglementary Zonas
					reglementary Zonas
					reglementary Zonas
					reglementary Zonas
					reglementary Zonas
					reglementary Zonas
					reglementary Zonas
					reglementary Zonas
					reglementary Zonas
					reglementary Zonas
					reglementary Zonas
					reglementary Zonas
					reglementary Zonas
					reglementary Zonas
					reglementary Zonas
					reglementary Zonas
					reglementary Zonas
					reglementary Zonas
					reglementary Zonas
					reglementary Zonas
					reglementary Zonas
					reglementary Zonas
					reglementary Zonas
					reglementary Zonas
					reglementary Zonas
					reglementary Zonas
					reglementary Zonas
					reglementary Zonas
					reglementary Zonas
					reglementary Zonas
					reglementary Zonas
					reglementary Zonas
					reglementary Zonas
					reglementary Zonas
					reglementary Zonas
					reglementary Zonas
					reglementary Zonas
					reglementary Zonas
					reglementary Zonas
					reglementary Zonas
					reglementary Zonas
					reglementary Zonas
					reglementary Zonas
					reglementary Zonas
					reglementary Zonas
					reglementary Zonas
					reglementary Zonas
					reglementary Zonas
					reglementary Zonas
					reglementary Zonas
					reglementary Zonas
					reglementary Zonas
					reglementary Zonas
					reglementary Zonas
					reglementary Zonas
					reglementary Zonas
					reglementary Zonas
					reglementary Zonas
					reglementary Zonas
					reglementary Zonas
					reglementary Zonas
					reglementary Zonas
					reglementary Zonas
					reglementary Zonas
					reglementary Zonas
					reglementary Zonas
					reglementary Zonas
					reglementary Zonas
					reglementary Zonas
					reglementary Zonas
					reglementary Zonas
					reglementary Zonas
					reglementary Zonas
					reglementary Zonas
					reglementary Zonas
					reglementary Zonas
					reglementary Zonas
					reglementary Zonas
					reglementary Zonas
					reglementary Zonas
					reglementary Zonas
					reglementary Zonas
					reglementary Zonas
					reglementary Zonas
					reglementary Zonas
					reglementary Zonas
					reglementary Zonas
					reglementary Zonas
					reglementary Zonas
					reglementary Zonas
					reglementary Zonas
					reglementary Zonas
					reglementary Zonas
					reglementary Zonas
					reglementary Zonas
					reglementary Zonas
					reglementary Zonas
					reglementary Zonas
					reglementary Zonas
					reglementary Zonas
					reglementary Zonas
					reglementary Zonas
					reglementary Zonas
					reglementary Zonas
					reglementary Zonas
					reglementary Zonas
					reglementary Zonas
					reglementary Zonas
					reglementary Zonas
					reglementary Zonas
					reglementary Zonas
					reglementary Zonas
					reglementary Zonas
					reglementary Zonas
					reglementary Zonas
					reglementary Zonas
					reglementary Zonas
					reglementary Zonas
					reglementary Zonas
					reglementary Zonas
					reglementary Zonas
					reglementary Zonas
					reglementary Zonas
					reglementary Zonas
					reglementary Zonas
					reglementary Zonas
					reglementary Zonas
					reglementary Zonas
					reglementary Zonas
					reglementary Zonas
					reglementary Zonas
					reglementary Zonas
					reglementary Zonas
					reglementary Zonas
					reglementary Zonas
					reglementary Zonas
					reglementary Zonas
					reglementary Zonas
					reglementary Zonas
					reglementary Zonas
					reglementary Zonas
					reglementary Zonas
					reglementary Zonas
					reglementary Zonas
					reglementary Zonas
					reglementary Zonas
					reglementary Zonas
					reglementary Zonas
					reglementary Zonas
					reglementary Zonas
					reglementary Zonas
					reglementary Zonas
					reglementary Zonas
					reglementary Zonas
					reglementary Zonas
					reglementary Zonas
					reglementary Zonas
					reglementary Zonas
					reglementary Zonas
					reglementary Zonas
					reglementary Zonas
					reglementary Zonas
					reglementary Zonas
					reglementary Zonas
					reglementary Zonas
					reglementary Zonas
					reglementary Zonas
					reglementary Zonas
					reglementary Zonas
					reglementary Zonas
					reglementary Zonas
					reglementary Zonas
					reglementary Zonas
					reglementary Zonas
					reglementary Zonas
					reglementary Zonas
					reglementary Zonas
					reglementary Zonas
					reglementary Zonas
					reglementary Zonas
					reglementary Zonas
					reglementary Zonas
					reglementary Zonas
					reglementary Zonas
					reglementary Zonas
					reglementary Zonas
					reglementary Zonas
					reglementary Zonas
					reglementary Zonas
					reglementary Zonas
					reglementary Zonas
					reglementary Zonas
					reglementary Zonas
					reglementary Zonas
					reglementary Zonas
					reglementary Zonas
					reglementary Zonas
					reglementary Zonas
					reglementary Zonas
					reglementary Zonas
					reglementary Zonas
					reglementary Zonas
					reglementary Zonas
					reglementary Zonas
					reglementary Zonas
					reglementary Zonas
					reglementary Zonas
					reglementary Zonas
					reglementary Zonas
					reglementary Zonas
					reglementary Zonas
					reglementary Zonas
					reglementary Zonas
					reglementary Zonas
					reglementary Zonas
					reglementary Zonas
					reglementary Zonas
					reglementary Zonas
					reglementary Zonas
					reglementary Zonas
					reglementary Zonas
					reglementary Zonas
					reglementary Zonas
					reglementary Zonas
					reglementary Zonas
					reglementary Zonas
					reglementary Zonas
					reglementary Zonas
					reglementary Zonas
					reglementary Zonas
					reglementary Zonas
					reglementary Zonas
					reglementary Zonas
					reglementary Zonas
					reglementary Zonas
					reglementary Zonas
					reglementary Zonas
					reglementary Zonas
					reglementary Zonas
					reglementary Zonas
					reglementary Zonas
					reglementary Zonas
					reglementary Zonas
					reglementary Zonas
					reglementary Zonas
					reglementary Zonas
					reglementary Zonas
					reglementary Zonas
					reglementary Zonas
					reglementary Zonas
					reglementary Zonas
					reglementary Zonas
					reglementary Zonas
					reglementary Zonas
					reglementary Zonas
					reglementary Zonas
					reglementary Zonas
					reglementary Zonas
					reglementary Zonas
					reglementary Zonas
					reglementary Zonas
					reglementary Zonas
					reglementary Zonas
					reglementary Zonas
					reglementary Zonas
					reglementary Zonas
					reglementary Zonas
					reglementary Zonas
					reglementary Zonas
					reglementary Zonas
					reglementary Zonas
					reglementary Zonas
					reglementary Zonas
					reglementary Zonas
					reglementary Zonas
					reglementary Zonas
					reglementary Zonas
					reglementary Zonas
					reglementary Zonas
					reglementary Zonas
					reglementary Zonas
					reglementary Zonas
					reglementary Zonas
					reglementary Zonas
					reglementary Zonas
					reglementary Zonas
					reglementary Zonas
					reglementary Zonas
					reglementary Zonas
					reglementary Zonas
					reglementary Zonas
					reglementary Zonas
					reglementary Zonas
					reglementary Zonas
					reglementary Zonas
					reglementary Zonas
					reglementary Zonas
					reglementary Zonas
					reglementary Zonas
					reglementary Zonas
					reglementary Zonas
					reglementary Zonas
					reglementary Zonas
					reglementary Zonas
					reglementary Zonas
					reglementary Zonas
					reglementary Zonas
					reglementary Zonas
					reglementary Zonas
					reglementary Zonas
					reglementary Zonas
					reglementary Zonas
					reglementary Zonas
					reglementary Zonas
					reglementary Zonas
					reglementary Zonas
					reglementary Zonas
					reglementary Zonas
					reglementary Zonas
					reglementary Zonas
					reglementary Zonas
					reglementary Zonas
					reglementary Zonas
					reglementary Zonas
					reglementary Zonas
					reglementary Zonas
					reglementary Zonas
					reglementary Zonas
					reglementary Zonas
					reglementary Zonas
					reglementary Zonas
					reglementary Zonas
					reglementary Zonas
					reglementary Zonas
					reglementary Zonas
					reglementary Zonas
					reglementary Zonas
					reglementary Zonas
					reglementary Zonas
					reglementary Zonas
					reglementary Zonas
					reglementary Zonas
					reglementary Zonas
					reglementary Zonas
					reglementary Zonas
					reglementary Zonas
					reglementary Zonas
					reglementary Zonas
					reglementary Zonas
					reglementary Zonas
					reglementary Zonas
					reglementary Zonas
					reglementary Zonas
					reglementary Zonas
					reglementary Zonas
					reglementary Zonas
					reglementary Zonas
					reglementary Zonas
					reglementary Zonas
					reglementary Zonas
					reglementary Zonas
					reglementary Zonas
					reglementary Zonas
					reglementary Zonas
					reglementary Zonas
					reglementary Zonas
					reglementary Zonas
					reglementary Zonas
					reglementary Zonas
					reglementary Zonas
					reglementary Zonas
					reglementary Zonas
					reglementary Zonas
					reglementary Zonas
					reglementary Zonas
					reglementary Zonas
					reglementary Zonas
					reglementary Zonas
					reglementary Zonas
					reglementary Zonas
					reglementary Zonas
					reglementary Zonas
					reglementary Zonas
					reglementary Zonas
					reglementary Zonas
					reglementary Zonas
					reglementary Zonas
					reglementary Zonas
					reglementary Zonas
					reglementary Zonas
					reglementary Zonas
					reglementary Zonas
					reglementary Zonas
					reglementary Zonas
					reglementary Zonas
					reglementary Zonas
					reglementary Zonas
					reglementary Zonas
					reglementary Zonas
					reglementary Zonas
					reglementary Zonas
					reglementary Zonas
					reglementary Zonas
					reglementary Zonas
					reglementary Zonas
					reglementary Zonas
					reglementary Zonas
					reglementary Zonas
					reglementary Zonas
					reglementary Zonas
					reglementary Zonas
					reglementary Zonas
					reglementary Zonas
					reglementary Zonas
					reglementary Zonas
					reglementary Zonas
					reglementary Zonas
					reglementary Zonas
					reglementary Zonas
					reglementary Zonas
					reglementary Zonas
					reglementary Zonas
					reglementary Zonas
					reglementary Zonas
					reglementary Zonas
					reglementary Zonas
					reglementary Zonas
					reglementary Zonas
					reglementary Zonas
					reglementary Zonas
					reglementary Zonas
					reglementary Zonas
					reglementary Zonas
					reglementary Zonas
					reglementary Zonas
					reglementary Zonas
					reglementary Zonas
					reglementary Zonas
					reglementary Zonas
					reglementary Zonas
					reglementary Zonas
					reglementary Zonas
					reglementary Zonas
					reglementary Zonas
					reglementary Zonas
					reglementary Zonas
					reglementary Zonas
					reglementary Zonas
					reglementary Zonas
					reglementary Zonas
					reglementary Zonas
					reglementary Zonas
					reglementary Zonas
					reglementary Zonas
					reglementary Zonas
					reglementary Zonas
					reglementary Zonas
					reglementary Zonas
					reglementary Zonas
					reglementary Zonas
					reglementary Zonas
					reglementary Zonas
					reglementary Zonas
					reglementary Zonas
					reglementary Zonas
					reglementary Zonas
					reglementary Zonas
					reglementary Zonas
					reglementary Zonas
					reglementary Zonas
					reglementary Zonas
					reglementary Zonas
					reglementary Zonas
					reglementary Zonas
					reglementary Zonas
					reglementary Zonas
					reglementary Zonas
					reglementary Zonas
					reglementary Zonas
					reglementary Zonas
					reglementary Zonas
					reglementary Zonas
					reglementary Zonas
					reglementary Zonas
					reglementary Zonas
					reglementary Zonas
					reglementary Zonas
					reglementary Zonas
					reglementary Zonas
					reglementary Zonas
					reglementary Zonas
					reglementary Zonas
					reglementary Zonas
					reglementary Zonas
					reglementary Zonas
					reglementary Zonas
					reglementary Zonas
					reglementary Zonas
					reglementary Zonas
					reglementary Zonas
					reglementary Zonas
					reglementary Zonas
					reglementary Zonas
					reglementary Zonas
					reglementary Zonas
					reglementary Zonas
					reglementary Zonas
					reglementary Zonas
					reglementary Zonas
					reglementary Zonas
					reglementary Zonas
					reglementary Zonas
					reglementary Zonas
					reglementary Zonas
					reglementary Zonas
					reglementary Zonas
					reglementary Zonas
					reglementary Zonas
					reglementary Zonas
					reglementary Zonas
					reglementary Zonas
					reglementary Zonas
					reglementary Zonas
					reglementary Zonas
					reglementary Zonas
					reglementary Zonas
					reglementary Zonas
					reglementary Zonas
					reglementary Zonas
					reglementary Zonas
					reglementary Zonas
					reglementary Zonas
					reglementary Zonas
					reglementary Zonas
					reglementary Zonas
					reglementary Zonas
					reglementary Zonas
					reglementary Zonas
					reglementary Zonas
					reglementary Zonas
					reglementary Zonas
					reglementary Zonas
					reglementary Zonas
					reglementary Zonas
					reglementary Zonas
					reglementary Zonas
					reglementary Zonas
					reglementary Zonas
					reglementary Zonas
					reglementary Zonas
					reglementary Zonas
					reglementary Zonas
					reglementary Zonas
					reglementary Zonas
					reglementary Zonas
					reglementary Zonas
					reglementary Zonas
					reglementary Zonas
					reglementary Zonas
					reglementary Zonas
					reglementary Zonas
					reglementary Zonas
					reglementary Zonas
					reglementary Zonas
					reglementary Zonas
					reglementary Zonas
					reglementary Zonas
					reglementary Zonas
					reglementary Zonas
					reglementary Zonas
					reglementary Zonas
					reglementary Zonas
					reglementary Zonas
					reglementary Zonas
					reglementary Zonas
					reglementary Zonas
					reglementary Zonas
					reglementary Zonas
					reglementary Zonas
					reglementary Zonas
					reglementary Zonas
					reglementary Zonas
					reglementary Zonas
					reglementary Zonas
					reglementary Zonas
					reglementary Zonas
					reglementary Zonas
					reglementary Zonas
					reglementary Zonas
					reglementary Zonas
					reglementary Zonas
					reglementary Zonas
					reglementary Zonas
					reglementary Zonas
					reglementary Zonas
					reglementary Zonas
					reglementary Zonas
					reglementary Zonas
					reglementary Zonas
					reglementary Zonas
					reglementary Zonas
					reglementary Zonas
					reglementary Zonas
					reglementary Zonas
					reglementary Zonas
					reglementary Zonas
					reglementary Zonas
					reglementary Zonas
					reglementary Zonas
					reglementary Zonas
					reglementary Zonas
					reglementary Zonas
					reglementary Zonas
					reglementary Zonas
					reglementary Zonas
					reglementary Zonas
					reglementary Zonas
					reglementary Zonas
					reglementary Zonas
					reglementary Zonas
					reglementary Zonas
					reglementary Zonas
					reglementary Zonas
					reglementary Zonas
					reglementary Zonas
					reglementary Zonas
					reglementary Zonas
					reglementary Zonas
					reglementary Zonas
					reglementary Zonas
					reglementary Zonas
					reglementary Zonas
					reglementary Zonas
					reglementary Zonas
					reglementary Zonas
					reglementary Zonas
					reglementary Zonas
					reglementary Zonas
					reglementary Zonas
					reglementary Zonas
					reglementary Zonas
					reglementary Zonas
					reglementary Zonas
					reglementary Zonas
					reglementary Zonas
					reglementary Zonas
					reglementary Zonas
					reglementary Zonas
					reglementary Zonas
					reglementary Zonas
					reglementary Zonas
					reglementary Zonas
					reglementary Zonas
					reglementary Zonas
					reglementary Zonas
					reglementary Zonas
					reglementary Zonas
					reglementary Zonas
					reglementary Zonas
					reglementary Zonas
					reglementary Zonas
					reglementary Zonas
					reglementary Zonas
					reglementary Zonas
					reglementary Zonas
					reglementary Zonas
					reglementary Zonas
					reglementary Zonas
					reglementary Zonas
					reglementary Zonas
					reglementary Zonas
					reglementary Zonas
					reglementary Zonas
					reglementary Zonas
					reglementary Zonas
					reglementary Zonas
					reglementary Zonas
					reglementary Zonas
					reglementary Zonas
					reglementary Zonas
					reglementary Zonas
					reglementary Zonas
					reglementary Zonas
					reglementary Zonas
					reglementary Zonas
					reglementary Zonas
					reglementary Zonas
					reglementary Zonas
					reglementary Zonas
					reglementary Zonas
					reglementary Zonas
					reglementary Zonas
					reglementary Zonas
					reglementary Zonas
					reglementary Zonas
					reglementary Zonas
					reglementary Zonas
					reglementary Zonas
					reglementary Zonas
					reglementary Zonas
					reglementary Zonas
					reglementary Zonas
					reglementary Zonas
					reglementary Zonas
					reglementary Zonas
					reglementary Zonas
					reglementary Zonas
					reglementary Zonas
					reglementary Zonas
					reglementary Zonas
					reglementary Zonas
					reglementary Zonas
					reglementary Zonas
					reglementary Zonas
					reglementary Zonas
					reglementary Zonas
					reglementary Zonas
					reglementary Zonas
					reglementary Zonas
					reglementary Zonas
					reglementary Zonas
					reglementary Zonas
					reglementary Zonas
					reglementary Zonas
					reglementary Zonas
					reglementary Zonas
					reglementary Zonas
					reglementary Zonas
					reglementary Zonas
					reglementary Zonas
					reglementary Zonas
					reglementary Zonas
					reglementary Zonas
					reglementary Zonas
					reglementary Zonas
					reglementary Zonas
					reglementary Zonas
					reglementary Zonas
					reglementary Zonas
					reglementary Zonas
					reglementary Zonas
					reglementary Zonas
					reglementary Zonas
					reglementary Zonas
					reglementary Zonas
					reglementary Zonas
					reglementary Zonas
					reglementary Zonas
					reglementary Zonas
					reglementary Zonas
					reglementary Zonas
					reglementary Zonas
					reglementary Zonas
					reglementary Zonas
					reglementary Zonas
					reglementary Zonas
					reglementary Zonas
					reglementary Zonas
					reglementary Zonas
					reglementary Zonas
					reglementary Zonas
					reglementary Zonas
					reglementary Zonas
					reglementary Zonas
					reglementary Zonas
					reglementary Zonas
					reglementary Zonas
					reglementary Zonas
					reglementary Zonas
					reglementary Zonas
					reglementary Zonas
					reglementary Zonas
					reglementary Zonas
					reglementary Zonas
					reglementary Zonas
					reglementary Zonas
					reglementary Zonas
					reglementary Zonas
					reglementary Zonas
					reglementary Zonas
					reglementary Zonas
					reglementary Zonas
					reglementary Zonas
					reglementary Zonas
					reglementary Zonas
					reglementary Zonas
					reglementary Zonas
					reglementary Zonas
					reglementary Zonas
					reglementary Zonas
					reglementary Zonas
					reglementary Zonas
					reglementary Zonas
					reglementary Zonas
					reglementary Zonas
					reglementary Zonas
					reglementary Zonas
					reglementary Zonas
					reglementary Zonas
					reglementary Zonas
					reglementary Zonas
					reglementary Zonas
					reglementary Zonas
					reglementary Zonas
					reglementary Zonas
					reglementary Zonas
					reglementary Zonas
					reglementary Zonas
					reglementary Zonas
					reglementary Zonas
					reglementary Zonas
					reglementary Zonas
					reglementary Zonas
					reglementary Zonas
					reglementary Zonas
					reglementary Zonas
					reglementary Zonas
					reglementary Zonas
					reglementary Zonas
					reglementary Zonas
					reglementary Zonas
					reglementary Zonas
					reglementary Zonas
					reglementary Zonas
					reglementary Zonas
					reglementary Zonas
					reglementary Zonas
					reglementary Zonas
					reglementary Zonas
					reglementary Zonas
					reglementary Zonas
					reglementary Zonas
					reglementary Zonas
					reglementary Zonas
					reglementary Zonas
					reglementary Zonas
					reglementary Zonas
					reglementary Zonas
					reglementary Zonas
					reglementary Zonas
					reglementary Zonas
					reglementary Zonas
					reglementary Zonas
					reglementary Zonas
					reglementary Zonas
					reglementary Zonas
					reglementary Zonas
					reglementary Zonas
					reglementary Zonas
					reglementary Zonas
					reglementary Zonas
					reglementary Zonas
					reglementary Zonas
					reglementary Zonas
					reglementary Zonas
					reglementary Zonas
					reglementary Zonas
					reglementary Zonas
					reglementary Zonas
					reglementary Zonas
					reglementary Zonas
					reglementary Zonas
					reglementary Zonas
					reglementary Zonas
					reglementary Zonas
					reglementary Zonas
					reglementary Zonas
					reglementary Zonas
					reglementary Zonas
					reglementary Zonas
					reglementary Zonas
					reglementary Zonas
					reglementary Zonas
					reglementary Zonas
					reglementary Zonas
					reglementary Zonas
					reglementary Zonas
					reglementary Zonas
					reglementary Zonas
					reglementary Zonas
					reglementary Zonas
					reglementary Zonas
					reglementary Zonas
					reglementary Zonas
					reglementary Zonas
					reglementary Zonas
					reglementary Zonas
					reglementary Zonas
					reglementary Zonas
					reglementary Zonas
					reglementary Zonas
					reglementary Zonas
					reglementary Zonas
					reglementary Zonas
					reglementary Zonas
					reglementary Zonas
					reglementary Zonas
					reglementary Zonas
					reglementary Zonas
					reglementary Zonas
					reglementary Zonas
					reglementary Zonas
					reglementary Zonas
					reglementary Zonas
					reglementary Zonas
					reglementary Zonas
					reglementary Zonas
					reglementary Zonas
					reglementary Zonas
					reglementary Zonas
					reglementary Zonas
					reglementary Zonas
					reglementary Zonas
					reglementary Zonas
					reglementary Zonas
					reglementary Zonas
					reglementary Zonas
					reglementary Zonas
					reglementary Zonas
					reglementary Zonas
					reglementary Zonas
					reglementary Zonas
					reglementary Zonas
					reglementary Zonas
					reglementary Zonas
					reglementary Zonas
					reglementary Zonas
					reglementary Zonas
					reglementary Zonas
					reglementary Zonas
					reglementary Zonas
					reglementary Zonas
					reglementary Zonas
					reglementary Zonas
					reglementary Zonas
					reglementary Zonas
					reglementary Zonas
					reglementary Zonas
					reglementary Zonas
					reglementary Zonas
					reglementary Zonas
					reglementary Zonas
					reglementary Zonas
					reglementary Zonas
					reglementary Zonas
					reglementary Zonas
					reglementary Zonas
					reglementary Zonas
					reglementary Zonas
					reglementary Zonas
					reglementary Zonas
					reglementary Zonas
					reglementary Zonas
					reglementary Zonas
					reglementary Zonas
					reglementary Zonas
					reglementary Zonas
					reglementary Zonas
					reglementary Zonas
					reglementary Zonas
					reglementary Zonas
					reglementary Zonas
					reglementary Zonas
					reglementary Zonas
					reglementary Zonas
					reglementary Zonas
					reglementary Zonas
					reglementary Zonas
					reglementary Zonas
					reglementary Zonas
					reglementary Zonas
					reglementary Zonas
					reglementary Zonas
					reglementary Zonas
					reglementary Zonas
					reglementary Zonas
					reglementary Zonas
					reglementary Zonas
					reglementary Zonas
					reglementary Zonas
					reglementary Zonas
					reglementary Zonas
					reglementary Zonas
					reglementary Zonas
					reglementary Zonas
					reglementary Zonas
					reglementary Zonas
					reglementary Zonas
					reglementary Zonas
					reglementary Zonas
					reglementary Zonas
					reglementary Zonas
					reglementary Zonas
					reglementary Zonas
					reglementary Zonas
					reglementary Zonas
					reglementary Zonas
					reglementary Zonas
					reglementary Zonas
					reglementary Zonas
					reglementary Zonas
					reglementary Zonas
					reglementary Zonas
					reglementary Zonas
					reglementary Zonas
					reglementary Zonas
					reglementary Zonas
					reglementary Zonas
					reglementary Zonas
					reglementary Zonas
					reglementary Zonas
					reglementary Zonas
					reglementary Zonas
					reglementary Zonas
					reglementary Zonas
					reglementary Zonas
					reglementary Zonas
					reglementary Zonas
					reglementary Zonas
					reglementary Zonas
					reglementary Zonas
					reglementary Zonas
					reglementary Zonas
					reglementary Zonas
					reglementary Zonas
					reglementary Zonas
					reglementary Zonas
					reglementary Zonas
					reglementary Zonas
					reglementary Zonas
					reglementary Zonas
					reglementary Zonas
					reglementary Zonas
					reglementary Zonas
					reglementary Zonas
					reglementary Zonas
					reglementary Zonas
					reglementary Zonas
					reglementary Zonas
					reglementary Zonas
					reglementary Zonas
					reglementary Zonas
					reglementary Zonas
					reglementary Zonas
					reglementary Zonas
					reglementary Zonas
					reglementary Zonas
					reglementary Zonas
					reglementary Zonas
					reglementary Zonas
					reglementary Zonas
					reglementary Zonas
					reglementary Zonas
					reglementary Zonas
					reglementary Zonas
					reglementary Zonas
					reglementary Zonas
					reglementary Zonas
					reglementary Zonas
					reglementary Zonas
					reglementary Zonas
					reglementary Zonas
					reglementary Zonas
					reglementary Zonas
					reglementary Zonas
					reglementary Zonas
					reglementary Zonas
					reglementary Zonas
					reglementary Zonas
					reglementary Zonas
					reglementary Zonas
					reglementary Zonas
					reglementary Zonas
					reglementary Zonas
					reglementary Zonas
					reglementary Zonas
					reglementary Zonas
					reglementary Zonas
					reglementary Zonas
					reglementary Zonas
					reglementary Zonas
					reglementary Zonas
					reglementary Zonas
					reglementary Zonas
					reglementary Zonas
					reglementary Zonas
					reglementary Zonas
					reglementary Zonas
					reglementary Zonas
					reglementary Zonas
					reglementary Zonas
					reglementary Zonas
					reglementary Zonas
					reglementary Zonas
					reglementary Zonas
					reglementary Zonas
					reglementary Zonas
					reglementary Zonas
					reglementary Zonas
					reglementary Zonas
					reglementary Zonas
					reglementary Zonas
					reglementary Zonas
					reglementary Zonas
					reglementary Zonas
					reglementary Zonas
					reglementary Zonas
					reglementary Zonas
					reglementary Zonas
					reglementary Zonas
					reglementary Zonas
					reglementary Zonas
					reglementary Zonas
					reglementary Zonas
					reglementary Zonas
					reglementary Zonas
					reglementary Zonas
					reglementary Zonas
					reglementary Zonas
					reglementary Zonas
					reglementary Zonas
					reglementary Zonas
					reglementary Zonas
					reglementary Zonas
					reglementary Zonas
					reglementary Zonas
					reglementary Zonas
					reglementary Zonas
					reglementary Zonas
					reglementary Zonas
					reglementary Zonas
					reglementary Zonas
					reglementary Zonas
					reglementary Zonas
					reglementary Zonas
					reglementary Zonas
					reglementary Zonas
					reglementary Zonas
					reglementary Zonas
					reglementary Zonas
					reglementary Zonas
					reglementary Zonas
					reglementary Zonas
					reglementary Zonas
					reglementary Zonas
					reglementary Zonas
					reglementary Zonas
					reglementary Zonas
					reglementary Zonas
					reglementary Zonas
					reglementary Zonas
					reglementary Zonas
					reglementary Zonas
					reglementary Zonas
					reglementary Zonas
					reglementary Zonas
					reglementary Zonas
					reglementary Zonas
					reglementary Zonas
					reglementary Zonas
					reglementary Zonas
					reglementary Zonas
					reglementary Zonas
					reglementary Zonas
					reglementary Zonas
					reglementary Zonas
					reglementary Zonas
					reglementary Zonas
					reglementary Zonas
					reglementary Zonas
					reglementary Zonas
					reglementary Zonas
					reglementary Zonas
					reglementary Zonas
					reglementary Zonas
					reglementary Zonas
					reglementary Zonas
					reglementary Zonas
					reglementary Zonas
					reglementary Zonas
					reglementary Zonas
					reglementary Zonas
					reglementary Zonas
					reglementary Zonas
					reglementary Zonas
					reglementary Zonas
					reglementary Zonas
					reglementary Zonas
					reglementary Zonas
					reglementary Zonas
					reglementary Zonas
					reglementary Zonas
					reglementary Zonas
					reglementary Zonas
					reglementary Zonas
					reglementary Zonas
					reglementary Zonas
					reglementary Zonas
					reglementary Zonas
					reglementary Zonas
					reglementary Zonas
					reglementary Zonas
					reglementary Zonas
					reglementary Zonas
					reglementary Zonas
					reglementary Zonas
					reglementary Zonas
					reglementary Zonas
					reglementary Zonas
					reglementary Zonas
					reglementary Zonas
					reglementary Zonas
[truncated: 1,046,566+ more rows]

## Sheet: Small fruits from orchards
Trial #	Compound #	Indication (H, I, F)	Year of trial	Country	Regulatory Zone	Crop	Method of treatment	Growth stage last treatment	AR last treatment (kg as/ha)	No applications	C after last treatment (DALT0)	Cmax	RUD
1	1	F	2015	France, south	SEU	Apricot	Spraying	85	0.15	2	0.4		2.66667
2	1	F	2015	Italy	SEU	Apricot	Spraying	85	0.15	2	0.27		1.8
3	1	F	2015	Spain	SEU	Apricot	Spraying	85	0.15	2	0.34		2.26667
4	1	F	2015	Spain	SEU	Apricot	Spraying	85	0.159	2	0.2		1.25786
5	1	F	2015	Greece	SEU	Apricot	Spraying	85	0.15	2	0.62		4.13333
6	1	F	2015	Greece	SEU	Apricot	Spraying	85	0.15	2	1.1		7.33333
7	1	F	2015	Poland	CEU	Apricot	Spraying	86	0.15	2	0.35		2.33333
8	1	F	2015	Germany	CEU	Apricot	Spraying	87	0.15	2	0.41		2.73333
9	1	F	2015	United Kindom	CEU	Apricot	Spraying	85	0.15	2	0.35		2.33333
10	1	F	2015	Hungary	CEU	Apricot	Spraying	86	0.15	2	0.85		5.66667
11	2	F	2012	Austria	CEU	Apricot	Spraying	83	0.19	2	0.26		1.36842
12	2	F	2012	Czech Republic	CEU	Apricot	Spraying	81	0.19	2	0.61		3.21053
13	2	F	2012	France, south	SEU	Apricot	Spraying	81	0.19	2	0.37		1.94737
14	2	F	2012	Spain	SEU	Apricot	Spraying	87	0.19	2	0.72		3.78947
15	2	F	2012	Italy	SEU	Apricot	Spraying	81	0.19	2	0.47		2.47368
16	2	F	2012	Italy	SEU	Apricot	Spraying	79	0.19	2	0.61		3.21053
17	2	F	2013	Germany	CEU	Apricot	Spraying	81	0.19	2	0.35		1.84211
18	2	F	2013	Poland	CEU	Apricot	Spraying	85	0.19	2	0.39		2.05263
19	2	F	2013	France, south	SEU	Apricot	Spraying	85	0.19	2	0.42		2.21053
20	2	F	2013	Spain	SEU	Apricot	Spraying	87	0.19	2	0.28		1.47368
21	2	F	2013	Italy	SEU	Apricot	Spraying	79	0.19	2	0.45		2.36842
22	2	F	2013	Italy	SEU	Apricot	Spraying	81	0.19	2	0.61		3.21053
23	2	F	2014	Italy	SEU	Apricot	Spraying	81	0.19	2	0.35		1.84211
24	2	F	2015	France, south	SEU	Apricot	Spraying	85	0.1	1	0.19		1.9
25	2	F	2015	Spain	SEU	Apricot	Spraying	79	0.1	1	0.25		2.5
26	2	F	2015	Italy	SEU	Apricot	Spraying	81	0.1	1	0.22		2.2
27	2	F	2015	Italy	SEU	Apricot	Spraying	81	0.1	1	0.13		1.3
28	2	F	2015	France, south	SEU	Apricot	Spraying	85	0.15	2	0.4		2.66667
29	2	F	2015	Italy	SEU	Apricot	Spraying	85	0.15	2	0.26		1.73333
30	2	F	2015	Spain	SEU	Apricot	Spraying	85	0.15	2	0.31		2.06667
31	2	F	2015	Spain	SEU	Apricot	Spraying	85	0.159	2	0.2		1.25786
32	2	F	2015	Greece	SEU	Apricot	Spraying	85	0.15	2	0.6		4
33	2	F	2015	Greece	SEU	Apricot	Spraying	85	0.15	2	1.1		7.33333
34	2	F	2015	Poland	CEU	Apricot	Spraying	86	0.15	2	0.32		2.13333
35	2	F	2015	Germany	CEU	Apricot	Spraying	87	0.15	2	0.4		2.66667
36	2	F	2015	United Kindom	CEU	Apricot	Spraying	85	0.15	2	0.35		2.33333
37	2	F	2015	Hungary	CEU	Apricot	Spraying	86	0.15	2	0.78		5.2
38	3	F	2012	Austria	CEU	Apricot	Spraying	83	0.095	2	0.095		1
39	3	F	2012	Czech Republic	CEU	Apricot	Spraying	81	0.095	2	0.28		2.94737
40	3	F	2012	France, south	SEU	Apricot	Spraying	81	0.095	2	0.13		1.36842
41	3	F	2012	Spain	SEU	Apricot	Spraying	87	0.095	2	0.24		2.52632
42	3	F	2012	Italy	SEU	Apricot	Spraying	81	0.095	2	0.13		1.36842
43	3	F	2012	Italy	SEU	Apricot	Spraying	79	0.095	2	0.24		2.52632
44	3	F	2013	Germany	CEU	Apricot	Spraying	81	0.095	2	0.12		1.26316
45	3	F	2013	Poland	CEU	Apricot	Spraying	85	0.095	2	0.17		1.78947
46	3	F	2013	France, south	SEU	Apricot	Spraying	85	0.095	2	0.17		1.78947
47	3	F	2013	Spain	SEU	Apricot	Spraying	87	0.095	2	0.15		1.57895
48	3	F	2013	Italy	SEU	Apricot	Spraying	79	0.095	2	0.2		2.10526
49	3	F	2013	Italy	SEU	Apricot	Spraying	81	0.095	2	0.22		2.31579
50	3	F	2014	Italy	SEU	Apricot	Spraying	81	0.095	2	0.19		2
51	3	F	2015	Spain	SEU	Apricot	Spraying	79	0.05	1	0.11		2.2
52	3	F	2015	Italy	SEU	Apricot	Spraying	81	0.05	1	0.13		2.6
53	3	F	2015	Italy	SEU	Apricot	Spraying	81	0.05	1	0.077		1.54
54	1	F	2007	Belgium	CEU	Cherry	Spraying	87	0.25	2	0.37		1.48
55	1	F	2007	Germany	CEU	Cherry	Spraying	85	0.25	2	0.62		2.48
56	1	F	2007	Netherlands	CEU	Cherry	Spraying	87	0.25	2	0.79		3.16
57	1	F	2009	Germany	CEU	Cherry	Spraying	75	0.12	1	0.27		2.25
58	1	F	2009	Germany	CEU	Cherry	Spraying	81	0.12	2	0.38	0.52	4.33333
59	1	F	2009	Germany	CEU	Cherry	Spraying	81	0.12	1	0.25	0.31	2.58333
60	1	F	2009	Belgium	CEU	Cherry	Spraying	75	0.1	1	0.3		3
61	1	F	2009	Belgium	CEU	Cherry	Spraying	81	0.1	2	0.14	0.22	2.2
62	1	F	2009	Belgium	CEU	Cherry	Spraying	81	0.1	1	0.18	0.19	1.9
63	1	F	2007	Germany	CEU	Cherry	Spraying	85	0.25	2	0.71		2.84
64	1	F	2007	Italy	SEU	Cherry	Spraying	85	0.25	2	1.3		5.2
65	1	F	2007	France, south	SEU	Cherry	Spraying	87	0.25	2	0.75		3
66	1	F	2007	Spain	SEU	Cherry	Spraying	81	0.25	2	0.22		0.88
67	1	F	2007	Italy	SEU	Cherry	Spraying	85	0.25	2	0.6		2.4
68	4	I	2005	Germany	CEU	Cherry	Spraying	75	0.12	1	0.39		3.25
69	4	I	2005	Germany	CEU	Cherry	Spraying	77	0.096	1	0.59		6.14583
70	4	I	2008	Spain	SEU	Cherry	Spraying	85	0.14	1	0.11		0.785714
71	4	I	2008	Italy	SEU	Cherry	Spraying	81	0.14	1	0.04		0.285714
72	4	I	2007	Italy	SEU	Cherry	Spraying	85	0.144	1	0.14		0.972222
73	2	F	1998	Germany	CEU	Cherry	Spraying	87	0.1875	2	0.66	0.73	3.89333
74	2	F	1998	Germany	CEU	Cherry	Spraying	87	0.1875	2	0.51		2.72
75	2	F	1999	Germany	CEU	Cherry	Spraying	85	0.1875	2	0.74		3.94667
76	2	F	1999	Germany	CEU	Cherry	Spraying	85	0.1875	2	1.2		6.4
77	2	F	2000	Germany	CEU	Cherry	Spraying	81	0.2813	2	0.82		2.91504
78	2	F	2000	France, north	CEU	Cherry	Spraying	81	0.1875	2	0.2		1.06667
79	2	F	1997	France, north	CEU	Cherry	Spraying	81	0.2	2	0.3		1.5
80	2	F	1997	France, north	CEU	Cherry	Spraying	87	0.1875	2	0.29		1.54667
81	2	F	2003	Germany	CEU	Cherry	Spraying	83	0.1875	2	0.73		3.89333
82	2	F	2003	Germany	CEU	Cherry	Spraying	85	0.1875	2	0.68		3.62667
83	2	F	2003	France, north	CEU	Cherry	Spraying	81	0.1875	2	0.77		4.10667
84	2	F	2003	France, north	CEU	Cherry	Spraying	81	0.1875	2	0.57		3.04
85	2	F	2009	Germany	CEU	Cherry	Spraying	75	0.12	1	0.3		2.5
86	2	F	2009	Germany	CEU	Cherry	Spraying	81	0.12	2	0.39		3.25
87	2	F	2009	Germany	CEU	Cherry	Spraying	81	0.12	1	0.28		2.33333
88	2	F	2009	Belgium	CEU	Cherry	Spraying	75	0.1	1	0.27		2.7
89	5	I	1998	Belgium	CEU	Cherry	Spraying	85	0.18	2	0.33		1.83333
90	5	I	1998	Germany	CEU	Cherry	Spraying	84	0.18	2	0.35		1.94444
91	5	I	1999	Germany	CEU	Cherry	Spraying	83	0.12	2	0.24		2
92	5	I	1999	Germany	CEU	Cherry	Spraying	83	0.12	2	0.47		3.91667
93	5	I	2002	Germany	CEU	Cherry	Spraying	81	0.18	2	0.3		1.66667
94	5	I	2002	France, north	CEU	Cherry	Spraying	79	0.12	2	0.25		2.08333
95	5	I	1998	Germany	CEU	Cherry	Spraying	85	0.18	2	0.23		1.27778
96	5	I	1998	France, north	CEU	Cherry	Spraying	81	0.15	2	0.22		1.46667
97	5	I	1998	Italy	SEU	Cherry	Spraying	79	0.14	2	0.12		0.857143
98	5	I	1998	Italy	SEU	Cherry	Spraying	77	0.18	2	0.35		1.94444
99	5	I	1999	Italy	SEU	Cherry	Spraying	85	0.15	2	0.17		1.13333
100	5	I	1999	Spain	SEU	Cherry	Spraying	86	0.15	2	0.23		1.53333
101	3	F	2002	Germany	CEU	Cherry	Spraying	83	0.17	2	0.4		2.35294
102	3	F	2002	Germany	CEU	Cherry	Spraying	85	0.17	2	0.26		1.52941
103	1	F	2009	Germany	CEU	Plum	Spraying	81	0.12	2	0.17		1.41667
104	1	F	2009	Germany	CEU	Plum	Spraying	81	0.12	1	0.05	0.07	0.583333
105	1	F	2009	Netherlands	CEU	Plum	Spraying	81	0.12	2	0.02		0.166667
106	1	F	2009	Netherlands	CEU	Plum	Spraying	81	0.12	1	0.02		0.166667
107	1	F	2007	Germany	CEU	Plum	Spraying	85	0.25	2	0.19		0.76
108	1	F	2007	Germany	CEU	Plum	Spraying	87	0.25	2	0.11		0.44
109	1	F	2007	Netherlands	CEU	Plum	Spraying	87	0.25	2	0.17		0.68
110	1	F	2007	Germany	CEU	Plum	Spraying	87	0.25	2	0.24		0.96
111	4	I	2004	Germany	CEU	Plum	Spraying	81	0.17	1	0.08		0.470588
112	4	I	2008	Germany	CEU	Plum	Spraying	81	0.14	1	0.01		0.0714286
113	4	I	2008	Germany	CEU	Plum	Spraying	85	0.14	1	0.03		0.214286
114	4	I	2008	Netherlands	CEU	Plum	Spraying	79	0.14	1	0.01		0.0714286
115	4	I	2005	Germany	CEU	Plum	Spraying	77	0.096	1	0.11		1.14583
116	4	I	2005	Germany	CEU	Plum	Spraying	81	0.048	1	0.034		0.708333
117	4	I	2007	Germany	CEU	Plum	Spraying	81	0.144	1	0.03	0.04	0.277778
118	4	I	2007	Netherlands	CEU	Plum	Spraying	85	0.144	1	0.04		0.277778
119	4	I	2007	Germany	CEU	Plum	Spraying	81	0.144	1	0.02		0.138889
120	4	I	2007	Belgium	CEU	Plum	Spraying	85	0.144	1	0.09		0.625
121	4	I	2008	France, south	SEU	Plum	Spraying	85	0.14	1	0.01		0.0714286
122	4	I	2008	Italy	SEU	Plum	Spraying	81	0.14	1	0.01		0.0714286
123	4	I	2007	Spain	SEU	Plum	Spraying	77	0.144	1	0.03		0.208333
124	4	I	2007	Italy	SEU	Plum	Spraying	85	0.144	1	0.01		0.0694444
125	2	F	2012	Germany	CEU	Plum	Spraying	81	0.19	2	0.14		0.736842
126	2	F	2012	Netherlands	CEU	Plum	Spraying	85	0.19	2	0.033		0.173684
127	2	F	2012	United Kindom	CEU	Plum	Spraying	81	0.19	2	0.026		0.136842
128	2	F	2014	Hungary	CEU	Plum	Spraying	85	0.19	2	0.14		0.736842
129	2	F	2014	France, north	CEU	Plum	Spraying	87	0.19	2	0.082		0.431579
130	2	F	2014	Austria	CEU	Plum	Spraying	87	0.19	2	0.081	0.094	0.494737
131	2	F	2014	Poland	CEU	Plum	Spraying	85	0.19	2	0.18		0.947368
132	2	F	2015	Netherlands	CEU	Plum	Spraying	81	0.19	2	0.11		0.578947
133	2	F	2009	Germany	CEU	Plum	Spraying	75	0.12	1	0.11		0.916667
134	2	F	2009	Germany	CEU	Plum	Spraying	81	0.12	2	0.12		1
135	2	F	2009	Germany	CEU	Plum	Spraying	81	0.12	1	0.07	0.08	0.666667
136	2	F	2009	Netherlands	CEU	Plum	Spraying	81	0.12	2	0.02		0.166667
137	2	F	2009	Netherlands	CEU	Plum	Spraying	81	0.12	1	0.03		0.25
138	2	F	2015	France, south	SEU	Plum	Spraying	85	0.15	2	0.3		2
139	2	F	2015	Italy	SEU	Plum	Spraying	85	0.15	2	0.18		1.2
140	2	F	2015	Spain	SEU	Plum	Spraying	85	0.15	2	0.24		1.6
141	2	F	2015	Greece	SEU	Plum	Spraying	87	0.15	2	0.19		1.26667
142	5	I	2002	France, north	CEU	Plum	Spraying	81	0.096	2	0.08		0.833333
143	5	I	2002	France, north	CEU	Plum	Spraying	81	0.096	2	0.07		0.729167
144	5	I	2001	Germany	CEU	Plum	Spraying	81	0.12	2	0.03		0.25
145	5	I	2001	Germany	CEU	Plum	Spraying	81	0.12	2	0.05		0.416667
146	5	I	2000	Germany	CEU	Plum	Spraying	81	0.108	2	0.04		0.37037
147	5	I	2000	France, north	CEU	Plum	Spraying	85	0.158	2	0.08		0.506329
148	5	I	2000	Germany	CEU	Plum	Spraying	81	0.108	2	0.02		0.185185
149	5	I	2000	France, north	CEU	Plum	Spraying	85	0.144	2	0.11		0.763889
150	5	I	2001	France, north	CEU	Plum	Spraying	81	0.144	2	0.03		0.208333
151	5	I	2000	Spain	SEU	Plum	Spraying	85	0.144	2	0.06		0.416667
152	5	I	2000	Spain	SEU	Plum	Spraying	81	0.144	2	0.04		0.277778
153	3	F	2012	Germany	CEU	Plum	Spraying	81	0.095	2	0.069		0.726316
154	3	F	2012	Netherlands	CEU	Plum	Spraying	85	0.095	2	0.013		0.136842
155	3	F	2012	United Kindom	CEU	Plum	Spraying	81	0.095	2	0.011		0.115789
156	3	F	2014	Hungary	CEU	Plum	Spraying	85	0.095	2	0.072		0.757895
157	3	F	2014	France, north	CEU	Plum	Spraying	87	0.095	2	0.052		0.547368
158	3	F	2014	Austria	CEU	Plum	Spraying	87	0.095	2	0.049		0.515789
159	3	F	2014	Poland	CEU	Plum	Spraying	85	0.095	2	0.096		1.01053
160	3	F	2015	Netherlands	CEU	Plum	Spraying	81	0.095	2	0.058		0.610526
161	1	I	2017	Austria	CEU	Apricot	Spray	85	0.0127	1	0.01		0.787402
162	1	I	2017	Hungary	CEU	Apricot	Spray	85	0.0124	1	0.05		4.03226
163	1	I	2017	Spain	SEU	Apricot	Spray	78	0.0126	1	0.01		0.793651
164	1	I	2017	Italy	SEU	Apricot	Spray	81	0.0124	1	0.02		1.6129
165	1	I	2017	Hungary	CEU	Plum	Spray	87	0.0121	1	0.01		0.826446
166	1	I	2017	Hungary	CEU	Plum	Spray	87	0.0123	1	0.01	0.01	0.813008
167	1	I	2017	Poland	CEU	Plum	Spray	85 - 87	0.013	1	0.02		1.53846
168	1	I	2017	Poland	CEU	Plum	Spray	81 - 85	0.0129	1	0.01		0.775194
169	1	I	2017	Italy	SEU	Cherry	Spray	85	0.0129	1	0.01		0.775194
170	1	I	2017	Spain	SEU	Cherry	Spray	85 - 87	0.0124	1	0.07		5.64516
171	1	I	2017	Germany	CEU	Cherry	Spray	85 - 87	0.0119	1	0.04	0.06	5.04202
172	1	I	2017	Netherlands	CEU	Cherry	Spray	81 - 83	0.0128	1	0.05		3.90625
173	1	I	2017	Germany	CEU	Cherry	Spray	85 - 87	0.0121	1	0.01		0.826446
174	1	I	2017	Netherlands	CEU	Cherry	Spray	83	0.0127	1	0.01		0.787402
175	4	F	2012	Italy	SEU	Apricot	Spray	81 - 85	0.031	2	0.09		2.90323
176	4	F	2012	Italy	SEU	Apricot	Spray	79 - 81	0.031	2	0.05		1.6129
177	4	F	2012	Spain	SEU	Apricot	Spray	78 - 81	0.03	2	0.13		4.33333
178	4	F	2012	Spain	SEU	Apricot	Spray	85	0.029	2	0.06		2.06897
179	5	F	2012	France	SEU	Apricot	Spray	85 - 87	0.375	2	0.83		2.21333
180	5	F	2012	France	SEU	Apricot	Spray	81	0.375	2	0.65		1.73333
181	5	F	2001	Italy	SEU	Plum	Spray	85 - 87	0.375	2	0.08	0.13	0.346667
182	6	F	2011	Spain	SEU	Apricot	Spray	85	0.1125	2	0.45	0.5	4.44444
183	6	F	2011	Spain	SEU	Apricot	Spray	86 - 88	0.1125	2	0.53	0.59	5.24444
184	6	F	2012	Germany	CEU	Cherry	Spray	81 - 83	0.0575	2	0.34		5.91304
185	6	F	2012	Germany	CEU	Cherry	Spray	83 - 85	0.0575	2	0.19		3.30435
186	6	F	2012	Italy	SEU	Apricot	Spray	77 - 78	0.125	2	0.27		2.16
187	6	F	2012	Spain	SEU	Apricot	Spray	85	0.1125	2	0.36		3.2
188	7	I	2015	France	SEU	Plum	Spray	81 - 85	0.25	2	0.74		2.96
189	7	I	2015	Italy	SEU	Plum	Spray	81	0.25	2	0.1		0.4
190	9	F	2011	Spain	SEU	Apricot	Spray	83	0.075	2	0.26		3.46667
191	9	F	2011	France	SEU	Apricot	Spray	81	0.075	2	0.21		2.8
192	10	I	2014	Poland	CEU	Apricot	Spray	78	0.05	2	0.21		4.2
											Number of trials = residue values (n)		192
											Mean RUD		1.93543
											standard deviation		1.49945
											Maximum		7.33333
											90th percentile		3.94367
											Median		1.7
											Minimum		0.0694444

## Sheet: Strawberries
Trial #	Compound #	Indication (H, I, F)	Year of trial	Country	Regulatory Zone	Crop	Method of treatment	Growth stage last treatment	AR last treatment (kg as/ha)	No applications	C after last treatment (DALT0)	Cmax	RUD
1	1	I	2000	Germany	CEU	Strawberries	Spray	83	0.096	2	0.1		1.04167
2	1	I	2000	United Kingdom	CEU	Strawberries	Spray	83	0.096	2	0.06		0.625
3	1	I	2000	Netherlands	CEU	Strawberries	Spray	89	0.102	2	0.07		0.686275
4	1	I	2000	France, north	CEU	Strawberries	Spray	87	0.096	2	0.04		0.416667
5	1	I	2001	France, north	CEU	Strawberries	Spray	81	0.096	2	0.24		2.5
6	1	I	2001	France, north	CEU	Strawberries	Spray	87	0.096	2	0.11		1.14583
7	2	I	2009	Netherlands	CEU	Strawberries	Spray	85	0.12	2	0.12	0.16	1.33333
8	2	I	2009	Germany	CEU	Strawberries	Spray	81	0.12	2	0.05		0.416667
9	2	I	1999	Germany	CEU	Strawberries	Spray	87	0.121	2	0.13		1.07438
10	2	I	1999	Germany	CEU	Strawberries	Spray	87	0.121	2	0.06		0.495868
11	2	I	1999	France, north	CEU	Strawberries	Spray	87	0.121	2	0.1		0.826446
12	2	I	1999	United Kingdom	CEU	Strawberries	Spray	87	0.121	2	0.05		0.413223
13	2	I	2000	Belgium	CEU	Strawberries	Spray	84	0.121	2	0.1		0.826446
14	2	I	2000	France, north	CEU	Strawberries	Spray	87	0.121	2	0.02		0.165289
15	2	I	2000	United Kingdom	CEU	Strawberries	Spray	83	0.121	2	0.06		0.495868
16	2	I	2000	Germany	CEU	Strawberries	Spray	87	0.121	2	0.07		0.578512
17	2	I	2005	Italy	SEU	Strawberries	Spray	81	0.12	2	0.02		0.166667
18	2	I	2005	France, south	SEU	Strawberries	Spray	87	0.12	2	0.05		0.416667
19	2	I	2005	Italy	SEU	Strawberries	Spray	73	0.126	2	0.08		0.634921
20	2	I	2005	Spain	SEU	Strawberries	Spray	87	0.126	2	0.11	0.12	0.952381
21	2	I	2005	France, south	SEU	Strawberries	Spray	87	0.126	2	0.04		0.31746
22	2	I	2005	Italy	SEU	Strawberries	Spray	81	0.126	2	0.03		0.238095
23	3	F	2009	Germany	CEU	Strawberries	Spray	85	0.2	2	0.13	0.22	1.1
24	3	F	2009	Germany	CEU	Strawberries	Spray	85	0.2	1	0.27		1.35
25	3	F	2010	Germany	CEU	Strawberries	Spray	88	0.2	2	0.1		0.5
26	3	F	2010	Germany	CEU	Strawberries	Spray	88	0.2	1	0.08		0.4
27	3	F	2014	Germany	CEU	Strawberries	Spray	87	0.228	2	0.12		0.526316
28	3	F	2014	France, north	CEU	Strawberries	Spray	87	0.2	2	0.098	0.1	0.5
29	3	F	2014	Netherlands	CEU	Strawberries	Spray	85	0.2	2	0.33	0.36	1.8
30	3	F	2014	Belgium	CEU	Strawberries	Spray	85	0.2	2	0.14		0.7
31	3	F	2015	Germany	CEU	Strawberries	Spray	87	0.2	2	0.31		1.55
32	3	F	2011	Germany	CEU	Strawberries	Spray	85	0.15	2	0.1		0.666667
33	3	F	2011	France, north	CEU	Strawberries	Spray	85	0.15	2	0.068		0.453333
34	3	F	2011	Germany	CEU	Strawberries	Spray	87	0.15	2	0.14		0.933333
35	3	F	2011	Belgium	CEU	Strawberries	Spray	87	0.15	2	0.12		0.8
36	3	F	2012	Germany	CEU	Strawberries	Spray	87	0.15	2	0.12		0.8
37	3	F	2012	Netherlands	CEU	Strawberries	Spray	87	0.15	2	0.042		0.28
38	3	F	2012	France, north	CEU	Strawberries	Spray	87	0.15	2	0.091	0.14	0.933333
39	3	F	2012	Belgium	CEU	Strawberries	Spray	87	0.15	2	0.14	0.15	1
40	3	F	2012	Germany	CEU	Strawberries	Spray	87	0.15	2	0.15		1
41	3	F	2002	Germany	CEU	Strawberries	Spray	83	0.25	2	0.21		0.84
42	3	F	2002	Germany	CEU	Strawberries	Spray	85	0.25	2	0.22		0.88
43	3	F	2011	France, south	SEU	Strawberries	Spray	85	0.15	2	0.13		0.866667
44	3	F	2011	Spain	SEU	Strawberries	Spray	87	0.15	2	0.24		1.6
45	3	F	2011	Italy	SEU	Strawberries	Spray	87	0.15	2	0.26		1.73333
46	3	F	2011	Italy	SEU	Strawberries	Spray	87	0.15	2	0.19		1.26667
47	3	F	2012	Spain	SEU	Strawberries	Spray	87	0.158	2	0.29		1.83544
48	3	F	2012	Spain	SEU	Strawberries	Spray	87	0.15	2	0.082		0.546667
49	3	F	2012	Spain	SEU	Strawberries	Spray	87	0.15	2	0.1		0.666667
50	3	F	2012	Italy	SEU	Strawberries	Spray	87	0.15	2	0.12	0.17	1.13333
51	3	F	2012	Greece	SEU	Strawberries	Spray	87	0.15	2	0.15		1
52	3	F	2015	Spain	SEU	Strawberries	Spray	87	0.2	2	0.23		1.15
53	3	F	2015	Spain	SEU	Strawberries	Spray	87	0.2	2	0.22		1.1
54	3	F	2015	France, south	SEU	Strawberries	Spray	87	0.2	2	0.1	0.2	1
55	3	F	2015	Italy	SEU	Strawberries	Spray	87	0.2	2	0.098		0.49
56	4	I	2000	Germany	CEU	Strawberries	Spray	85	0.013	2	0.04		3.07692
57	4	I	2000	United Kingdom	CEU	Strawberries	Spray	87	0.013	2	0.04		3.07692
58	4	I	2000	Germany	CEU	Strawberries	Spray	85	0.013	2	0.04		3.07692
59	4	I	2000	United Kingdom	CEU	Strawberries	Spray	87	0.013	2	0.05		3.84615
60	4	I	2000	Germany	CEU	Strawberries	Spray	85	0.013	2	0.04		3.07692
61	4	I	2000	Germany	CEU	Strawberries	Spray	87	0.013	2	0.02		1.53846
62	4	I	2000	United Kingdom	CEU	Strawberries	Spray	87	0.013	2	0.03		2.30769
63	5	F	2006	France, north	CEU	Strawberries	Spray	87	0.15	2	0.34		2.26667
64	5	F	2006	Germany	CEU	Strawberries	Spray	85	0.25	2	0.16		0.64
65	5	F	2006	Belgium	CEU	Strawberries	Spray	87	0.25	2	0.38		1.52
66	5	F	2006	Netherlands	CEU	Strawberries	Spray	87	0.25	2	0.7		2.8
67	5	F	2006	United Kingdom	CEU	Strawberries	Spray	87	0.25	2	0.19		0.76
68	5	F	2007	France, north	CEU	Strawberries	Spray	87	0.25	2	0.4		1.6
69	5	F	2007	Germany	CEU	Strawberries	Spray	87	0.25	2	0.2		0.8
70	5	F	2007	United Kingdom	CEU	Strawberries	Spray	87	0.25	2	0.16		0.64
71	5	F	2007	Netherlands	CEU	Strawberries	Spray	87	0.25	2	0.32	0.43	1.72
72	5	F	2009	Germany	CEU	Strawberries	Spray	85	0.2	2	0.22		1.1
73	5	F	2009	Germany	CEU	Strawberries	Spray	85	0.2	1	0.26		1.3
74	5	F	2010	Germany	CEU	Strawberries	Spray	88	0.2	2	0.16		0.8
75	5	F	2010	Germany	CEU	Strawberries	Spray	88	0.2	1	0.08	0.09	0.45
76	5	F	2014	Germany	CEU	Strawberries	Spray	87	0.228	2	0.18		0.789474
77	5	F	2014	France, north	CEU	Strawberries	Spray	87	0.2	2	0.15	0.17	0.85
78	5	F	2014	Netherlands	CEU	Strawberries	Spray	85	0.2	2	0.46		2.3
79	5	F	2014	Belgium	CEU	Strawberries	Spray	85	0.2	2	0.14		0.7
80	5	F	2015	Germany	CEU	Strawberries	Spray	87	0.2	2	0.38		1.9
81	5	F	2006	France, south	SEU	Strawberries	Spray	87	0.25	2	0.28		1.12
82	5	F	2006	Italy	SEU	Strawberries	Spray	81	0.25	2	0.14		0.56
83	5	F	2006	Spain	SEU	Strawberries	Spray	89	0.25	2	0.24		0.96
84	5	F	2006	Italy	SEU	Strawberries	Spray	87	0.25	2	0.48	0.52	2.08
85	5	F	2006	Greece	SEU	Strawberries	Spray	87	0.25	2	0.22		0.88
86	5	F	2007	France, south	SEU	Strawberries	Spray	87	0.25	2	0.28		1.12
87	5	F	2007	Italy	SEU	Strawberries	Spray	87	0.25	2	0.39		1.56
88	5	F	2007	Spain	SEU	Strawberries	Spray	87	0.285	2	0.32	0.34	1.19298
89	5	F	2007	Portugal	SEU	Strawberries	Spray	87	0.25	2	0.28		1.12
90	5	F	2015	Spain	SEU	Strawberries	Spray	87	0.2	2	0.29		1.45
91	5	F	2015	Spain	SEU	Strawberries	Spray	87	0.2	2	0.28		1.4
92	5	F	2015	France, south	SEU	Strawberries	Spray	87	0.2	2	0.14	0.33	1.65
93	5	F	2015	Italy	SEU	Strawberries	Spray	87	0.2	2	0.13	0.14	0.7
94	5	F	2011	Spain	SEU	Strawberries	Spray	87	0.3	1	0.32		1.06667
95	5	F	2011	Italy	SEU	Strawberries	Spray	87	0.3	1	0.39	0.43	1.43333
96	1	F	2011	Germany	CEU	Strawberries	Spray	75-83	0.016	2	0.02	0.02	1.25
97	1	F	2011	France	CEU	Strawberries	Spray	87	0.015	2	0.01	0.01	0.666667
98	1	F	2011	France	CEU	Strawberries	Spray	85-87	0.015	2	0.03	0.03	2
99	1	F	2011	France	SEU	Strawberries	Spray	69-87	0.014	2	0.03	0.03	2.14286
100	1	F	2011	Italy	SEU	Strawberries	Spray	83-85	0.015	2	0.03	0.03	2
101	1	F	2011	Spain	SEU	Strawberries	Spray	85-87	0.015	2	0.02	0.02	1.33333
102	2	F	2014	Italy	SEU	Strawberries	Spray	85-87	0.123	1	0.15	0.19	1.54472
103	2	F	2014	Italy	SEU	Strawberries	Spray	85-87	0.123	1	0.26	0.36	2.92683
104	2	F	2014	Italy	SEU	Strawberries	Spray	85-87	0.119	1	0.04	0.19	1.59664
105	2	F	2014	Spain	SEU	Strawberries	Spray	85-87	0.123	1	0.1	0.1	0.813008
106	2	F	2014	United Kingdom	CEU	Strawberries	Spray	81-85	0.126	1	0.05	0.05	0.396825
107	2	F	2014	United Kingdom	CEU	Strawberries	Spray	87-89	0.125	1	0.07	0.09	0.72
108	2	F	2014	Hungary	CEU	Strawberries	Spray	85-89	0.129	1	0.08	0.08	0.620155
109	2	F	2014	Hungary	CEU	Strawberries	Spray	85-89	0.123	1	0.08	0.11	0.894309
110	2	F	2014	Italy	SEU	Strawberries	Spray	85-87	0.127	2	0.48	0.48	3.77953
111	2	F	2014	Italy	SEU	Strawberries	Spray	85-87	0.123	2	0.27	0.27	2.19512
112	2	F	2014	Italy	SEU	Strawberries	Spray	85-87	0.121	2	0.04	0.04	0.330579
113	2	F	2014	Spain	SEU	Strawberries	Spray	85-87	0.132	2	0.09	0.09	0.681818
114	2	F	2014	United Kingdom	CEU	Strawberries	Spray	81-85	0.128	2	0.15	0.15	1.17188
115	2	F	2014	United Kingdom	CEU	Strawberries	Spray	87-89	0.12	2	0.17	0.17	1.41667
116	2	F	2014	Hungary	CEU	Strawberries	Spray	85-89	0.13	2	0.12	0.12	0.923077
117	2	F	2014	Hungary	CEU	Strawberries	Spray	85-89	0.126	2	0.13	0.13	1.03175
118	3	I	2005	United Kingdom	CEU	Strawberries	Spray	89	0.0126	2	0.02	0.02	1.5873
119	3	I	2005	France	CEU	Strawberries	Spray	85	0.0123	2	0.01	0.01	0.813008
120	3	I	2005	France	SEU	Strawberries	Spray	83	0.025	2	0.02	0.02	0.8
121	3	I	2005	Italy	SEU	Strawberries	Spray	85-89	0.025	2	0.06	0.06	2.4
122	3	I	2005	Italy	SEU	Strawberries	Spray	81-85	0.0256	2	0.03	0.03	1.17188
123	3	I	2000	France	SEU	Strawberries	Spray	85	0.015	2	0.02	0.02	1.33333
124	3	I	2000	France	SEU	Strawberries	Spray	85	0.025	2	0.03	0.03	1.2
125	3	I	2000	France	SEU	Strawberries	Spray	87	0.015	2	0.02	0.02	1.33333
126	3	I	2000	France	SEU	Strawberries	Spray	87	0.025	2	0.04	0.04	1.6
127	5	F	2011	Italy	SEU	Strawberries	Spray	87-89	0.517	2	0.08	0.08	0.154739
128	5	F	2011	Spain	SEU	Strawberries	Spray	89	0.511	2	0.05	0.1	0.195695
129	5	F	2011	Spain	SEU	Strawberries	Spray	89	0.509	2	0.15	0.18	0.353635
130	5	F	2011	France	SEU	Strawberries	Spray	87	0.511	2	0.07	0.07	0.136986
131	5	F	2013	United Kingdom	CEU	Strawberries	Spray	87	0.038912	2	0.02	0.02	0.513981
132	5	F	2013	United Kingdom	CEU	Strawberries	Spray	87	0.0415539	2	0.03	0.03	0.721954
133	5	F	2013	France	CEU	Strawberries	Spray	87	0.0415068	2	0.04	0.04	0.963698
134	5	F	2013	Belgium	CEU	Strawberries	Spray	87-89	0.0423054	2	0.04	0.04	0.945507
135	6	I	2001	France	CEU	Strawberries	Spray	85-87	0.375	2	0.61	0.61	1.62667
136	6	I	2001	France	CEU	Strawberries	Spray	85	0.375	2	0.66	0.76	2.02667
137	6	I	2001	United Kingdom	CEU	Strawberries	Spray	85	0.375	2	0.1	0.1	0.266667
138	6	I	2001	United Kingdom	CEU	Strawberries	Spray	89	0.375	2	0.22	0.27	0.72
											Number of trials = residue values (n)		138
											Mean RUD		1.15724
											standard deviation		0.740151
											Maximum		3.84615
											90th percentile		2.15854
											Median		0.981849
											Minimum		0.136986
